# Supplementary material for: Moving Morality Beyond the In-Group: Liberals and Conservatives Show Differences on Group-Framed Moral Foundations and These Differences Mediate the Relationships to Perceived Bias and Threat
Source: Front Psychol. 2021 Apr 21;12:579908. doi: 10.3389/fpsyg.2021.579908 (PMC8096906; doi:10.3389/fpsyg.2021.579908)
Supplement: Supplementary file 1 [file Data_Sheet_1.CSV]

Data Dictionary for i-o MFQ Study 1
Variable	Variable name	Measurement unit	Allowed values	Description
Distribution of Participants removed	RemDist	0-1	0-1; 1 = MFQ Removal	Distribution of Participants removed
Arbitrary Participant ID number	Participant	Numeric	1-162	ID number assigned to participant in sequential order
Conditions of the ingroup and outgroup mfq	MFQ order	1-Feb	1 = Abstract-Ingroup Moral Foundations Questionnaire first, 2 = Abstract-Outgroup MFQ 1st	2 conditions in which the Abstract-MFQ was first or the Abstract-Outgroup was first
Date	Date	mm-dd-yy	10 March 2014 to 27 March 2014	dates of participation
Time	Time	24 hour time	0:00 to 24:00	Time the study was complete
Consent	que2	0-1	1 = yes consent granted, 2 = no	participant granting consent
questionnaire heading	que3 contact
contact number	contact	1-May	1 = Zero, 2 = 1 to 3, 3 = 4 to 6, 4 = 7 to 10, 5 = More than 10	How many Pakistani-British people do you know?
contact frequency	contact2	0-1	1 = Never, 2 = Somewhat frequently, 3 = Moderately frequently, 4 = Very frequently, 5 = Extremely frequently	How frequently do you have contact with Pakistani-British people?
questionnaire heading	que4 Debriefing	none	none	debriefing text
questionnaire heading	que5 Demographics	none	none	demographics
Age of participants in years	Age	Whole number	Whole number	Please type in your age. (please use a number, e.g., 19)
Participant's gender	Gender	1 to 2	1 = Female, 2 = Male	Please indicate your gender by using the mouse to click on the appropriate box.
Participant's ethnicity	Ethnicity	1 to 8	1 = Southeast Asian, 2 = White, 3 = African, 4 = African-Caribbean/Black, 5 = Middle Eastern or North African, 6 = Indian or Indian Subcontinent, 7 = Latino or Hispanic	Please indicate your race (or ethnicity) by using the mouse to click on the appropriate box. You will have a chance to specify or expand upon it more on the next question.
Participant's ethnicity2	Ethnicity2	1 to 9	1 = Southeast Asian, 2 = White, 3 = African, 4 = African-Caribbean/Black, 5 = Middle Eastern or North African, 6 = Indian or Indian Subcontinent, 7 = Latino or Hispanic, 8 = Other	Please select "other" if you would not include yourself as a member of one of the ethnic groups listed in 1 through 7, or if you would like to further specify your previous answer. Please indicate your race or ethnicity by using the mouse to click on the appropriate box.
Paricipant's ethnicity, other completion	Ethnicity3	Text	Short answer text completion	If you selected other, please specify your race or ethnicity:
English as a first language	efl	1 to 2	1 = No, 2 = Yes	Is English your first language (i.e., your native language) ?
English as a first language2	efl2	Numeric	0 to 100	How many years have you spoken English? Please type in a number (e.g., 10).
English as a first language3	efl3	Numeric	0 to 100	How many years have you been able to read English? Please type in a number (e.g., 10).
English as a first language4	efl4	Numeric	0 to 100	How many years have you lived in the United Kingdom?
Political ideology rating	Politic	1 to 9	1 = Extremely Conservative, 2 = Very Conservative, 3 = Moderately Conservative, 4 = Somewhat Conservative, 5 = Moderate, 6 = Somewhat Liberal, 7 = Moderately Liberal, 8 = Very Liberal, 9 = Extremely Liberal	Please rate your, personal political orientation:
Left-Right Political Ideology Question	politic2	1 to 7	1 = Very Left, 2 = Moderately Left, 3 = Slightly Left, 4 = Neither, 5 = Slightly Right, 6 = Moderately Right, 7 = Very Right	In the context of politics, "Left" means political ideas and beliefs that tend toward social change and equality, whereas "Right" refers to political ideas and beliefs that tend to be conservative and to maintain tradition. In the US, left-wing ideas are often but not exclusively supported by the Democratic Party, and right-wing ideas are often but not exclusively supported by the Republican Part…
ideology	ideol	-4 to 4	1 = Emphasising focusing on similarities AND differences between groups … 9 = Emphasising focusing on similarities between groups	What is your philosophy on how different ethnic groups should interact?
National identification1	Natid1	-3 to 3	-3 = Disagree Strongly, -2 = Disagree Moderately, -1 = Disagree Somewhat, 0 = Neither disagree nor agree, +1 = Agree Somewhat, +2 = Agree Moderately, +3 = Agree Strongly	I often think of myself as British.
National identification2	Natid2	-3 to 3	-3 = Disagree Strongly, -2 = Disagree Moderately, -1 = Disagree Somewhat, 0 = Neither disagree nor agree, +1 = Agree Somewhat, +2 = Agree Moderately, +3 = Agree Strongly	I consider myself a typical British person.
National identification3	Natid3	-3 to 3	-3 = Disagree Strongly, -2 = Disagree Moderately, -1 = Disagree Somewhat, 0 = Neither disagree nor agree, +1 = Agree Somewhat, +2 = Agree Moderately, +3 = Agree Strongly	I am proud that I am British.
National identification4	Natid4	-3 to 3	-3 = Disagree Strongly, -2 = Disagree Moderately, -1 = Disagree Somewhat, 0 = Neither disagree nor agree, +1 = Agree Somewhat, +2 = Agree Moderately, +3 = Agree Strongly	If someone said something bad about British people I feel almost as if they said something bad about me
questionnaire heading	que6	N/A	N/A	questionnaire heading
filler task instruction	fillins	N/A	N/A	In this short task of cognitive processing you will be asked to select the number from the below response options as fast as possible.
filler1: randomly ordered list of 1 through 10 numbers	fil1	1 to 10	1 to 10	Please click the number ___ (e.g., 4; numbers within the 40 trials are between 1 and 10 and asked in a semi-random order for the 40 trials)
filler task item	fil2	1 to 10	1 to 10	Please click the number 7
filler task item	fil3	1 to 10	1 to 10	Please click the number 2
filler task item	fil4	1 to 10	1 to 10	Please click the number …
filler task item	fil5	1 to 10	1 to 10	Please click the number …
filler task item	fil6	1 to 10	1 to 10	Please click the number …
filler task item	fil7	1 to 10	1 to 10	Please click the number …
filler task item	fil8	1 to 10	1 to 10	Please click the number …
filler task item	fil9	1 to 10	1 to 10	Please click the number …
filler task item	fil10	1 to 10	1 to 10	Please click the number …
filler task item	fil11	1 to 10	1 to 10	Please click the number …
filler task item	fil12	1 to 10	1 to 10	Please click the number …
filler task item	fil13	1 to 10	1 to 10	Please click the number …
filler task item	fil14	1 to 10	1 to 10	Please click the number …
filler task item	fil15	1 to 10	1 to 10	Please click the number …
filler task item	fil16	1 to 10	1 to 10	Please click the number …
filler task item	fil17	1 to 10	1 to 10	Please click the number …
filler task item	fil18	1 to 10	1 to 10	Please click the number …
filler task item	fil19	1 to 10	1 to 10	Please click the number …
filler task item	fil20	1 to 10	1 to 10	Please click the number …
filler task item	fil21	1 to 10	1 to 10	Please click the number …
filler task item	fil22	1 to 10	1 to 10	Please click the number …
filler task item	fil23	1 to 10	1 to 10	Please click the number …
filler task item	fil24	1 to 10	1 to 10	Please click the number …
filler task item	fil25	1 to 10	1 to 10	Please click the number …
filler task item	fil26	1 to 10	1 to 10	Please click the number …
filler task item	fil27	1 to 10	1 to 10	Please click the number …
filler task item	fil28	1 to 10	1 to 10	Please click the number …
filler task item	fil29	1 to 10	1 to 10	Please click the number …
filler task item	fil30	1 to 10	1 to 10	Please click the number …
filler task item	fil31	1 to 10	1 to 10	Please click the number …
filler task item	fil32	1 to 10	1 to 10	Please click the number …
filler task item	fil33	1 to 10	1 to 10	Please click the number …
filler task item	fil34	1 to 10	1 to 10	Please click the number …
filler task item	fil35	1 to 10	1 to 10	Please click the number …
filler task item	fil36	1 to 10	1 to 10	Please click the number …
filler task item	fil37	1 to 10	1 to 10	Please click the number …
filler task item	fil38	1 to 10	1 to 10	Please click the number …
filler task item	fil39	1 to 10	1 to 10	Please click the number …
filler task item	fil40	1 to 10	1 to 10	Please click the number …
questionnaire heading	que7	N/A	N/A	questionnaire heading, funnelled debriefing
Purpose of experiment text	purpose	Purpose	Text	Short answer text completion
related	related	1-Feb	1 = No, 2 = Yes	Did you think that any of the tasks were related in any way?
Short answer text completion	related2	related2	Text	In what way were they related?
Filler question	today	1-Jul	1-Jul	Filler question. How many experiments or studies have you been in today?
Filler question	day	1-Jun	1 = Extremely negative, 2 = Moderately negative, 3 = Somewhat negative, 4 = Somewhat postive, 5 = Moderately positive, 6 = Extremely positive	Filler question. Please rate how positive or negative your day was today.
Mod Moral Foundations 30 ingroup relevance	que9	N/A	N/A	Mod Moral Foundations 30 ingroup relevance
Moral Foundations Questionnaire 1 ingroup relevance	mfq1ir	1 to 6	1 = Not at all relevant, 2 = Not very relevant, 3 = Slightly relevant, 4 = Somewhat relevant, 5 = Very relevant, 6 = Extremely relevant	MFQ1ir: item 1 of the relevance subscale on July 2008 Moral Foundations Questionnaire
mfq2ir	mfq2ir	1 to 6	1 = Not at all relevant, 2 = Not very relevant, 3 = Slightly relevant, 4 = Somewhat relevant, 5 = Very relevant, 6 = Extremely relevant	MFQ2ir: item 2 of the relevance subscale
mfq3ir	mfq3ir	1 to 6	1 = Not at all relevant, 2 = Not very relevant, 3 = Slightly relevant, 4 = Somewhat relevant, 5 = Very relevant, 6 = Extremely relevant	mfq3ir
mfq4ir	mfq4ir	1 to 6	1 = Not at all relevant, 2 = Not very relevant, 3 = Slightly relevant, 4 = Somewhat relevant, 5 = Very relevant, 6 = Extremely relevant	mfq4ir
mfq5ir	mfq5ir	1 to 6	1 = Not at all relevant, 2 = Not very relevant, 3 = Slightly relevant, 4 = Somewhat relevant, 5 = Very relevant, 6 = Extremely relevant	mfq5ir
mfq6ic	mfq6ic	1 to 6	1 = Not at all relevant, 2 = Not very relevant, 3 = Slightly relevant, 4 = Somewhat relevant, 5 = Very relevant, 6 = Extremely relevant	MFQ6ic: good at maths question; attention check item for the July 2008 Moral Foundations Questionnaire
mfq7ir	mfq7ir	1 to 6	1 = Not at all relevant, 2 = Not very relevant, 3 = Slightly relevant, 4 = Somewhat relevant, 5 = Very relevant, 6 = Extremely relevant	mfq7ir
mfq8ir	mfq8ir	1 to 6	1 = Not at all relevant, 2 = Not very relevant, 3 = Slightly relevant, 4 = Somewhat relevant, 5 = Very relevant, 6 = Extremely relevant	mfq8ir
mfq9ir	mfq9ir	1 to 6	1 = Not at all relevant, 2 = Not very relevant, 3 = Slightly relevant, 4 = Somewhat relevant, 5 = Very relevant, 6 = Extremely relevant	mfq9ir
mfq10ir	mfq10ir	1 to 6	1 = Not at all relevant, 2 = Not very relevant, 3 = Slightly relevant, 4 = Somewhat relevant, 5 = Very relevant, 6 = Extremely relevant	mfq10ir
mfq11ir	mfq11ir	1 to 6	1 = Not at all relevant, 2 = Not very relevant, 3 = Slightly relevant, 4 = Somewhat relevant, 5 = Very relevant, 6 = Extremely relevant	mfq11ir
mfq12ir	mfq12ir	1 to 6	1 = Not at all relevant, 2 = Not very relevant, 3 = Slightly relevant, 4 = Somewhat relevant, 5 = Very relevant, 6 = Extremely relevant	mfq12ir
mfq13ir	mfq13ir	1 to 6	1 = Not at all relevant, 2 = Not very relevant, 3 = Slightly relevant, 4 = Somewhat relevant, 5 = Very relevant, 6 = Extremely relevant	mfq13ir
mfq14ir	mfq14ir	1 to 6	1 = Not at all relevant, 2 = Not very relevant, 3 = Slightly relevant, 4 = Somewhat relevant, 5 = Very relevant, 6 = Extremely relevant	mfq14ir
mfq15ir	mfq15ir	1 to 6	1 = Not at all relevant, 2 = Not very relevant, 3 = Slightly relevant, 4 = Somewhat relevant, 5 = Very relevant, 6 = Extremely relevant	mfq15ir
mfq16ir	mfq16ir	1 to 6	1 = Not at all relevant, 2 = Not very relevant, 3 = Slightly relevant, 4 = Somewhat relevant, 5 = Very relevant, 6 = Extremely relevant	mfq16ir
Mod Moral Foundations 30 ingroup judgment	que10	N/A	N/A	Mod Moral Foundations 30 ingroup judgment
mfq17ij	mfq17ij	1 to 6	1 = Strongly disagree, 2 = Moderately disagree, 3 = Slightly disagree, 4 = Slightly agree, 5 = Moderately agree, 6 = Strongly agree	mfq17ij
mfq18ij	mfq18ij	1 to 6	1 = Strongly disagree, 2 = Moderately disagree, 3 = Slightly disagree, 4 = Slightly agree, 5 = Moderately agree, 6 = Strongly agree	mfq18ij
mfq19ij	mfq19ij	1 to 6	1 = Strongly disagree, 2 = Moderately disagree, 3 = Slightly disagree, 4 = Slightly agree, 5 = Moderately agree, 6 = Strongly agree	mfq19ij
mfq20ij	mfq20ij	1 to 6	1 = Strongly disagree, 2 = Moderately disagree, 3 = Slightly disagree, 4 = Slightly agree, 5 = Moderately agree, 6 = Strongly agree	mfq20ij
mfq21ij	mfq21ij	1 to 6	1 = Strongly disagree, 2 = Moderately disagree, 3 = Slightly disagree, 4 = Slightly agree, 5 = Moderately agree, 6 = Strongly agree	mfq21ij
mfq22ic	mfq22ic	1 to 6	1 = Strongly disagree, 2 = Moderately disagree, 3 = Slightly disagree, 4 = Slightly agree, 5 = Moderately agree, 6 = Strongly agree	MFQ22ic: better to do good than bad question; attention check item for the July 2008 Moral Foundations Questionnaire
mfq23ij	mfq23ij	1 to 6	1 = Strongly disagree, 2 = Moderately disagree, 3 = Slightly disagree, 4 = Slightly agree, 5 = Moderately agree, 6 = Strongly agree	mfq23ij
mfq24ij	mfq24ij	1 to 6	1 = Strongly disagree, 2 = Moderately disagree, 3 = Slightly disagree, 4 = Slightly agree, 5 = Moderately agree, 6 = Strongly agree	mfq24ij
mfq25ij	mfq25ij	1 to 6	1 = Strongly disagree, 2 = Moderately disagree, 3 = Slightly disagree, 4 = Slightly agree, 5 = Moderately agree, 6 = Strongly agree	mfq25ij
mfq26ij	mfq26ij	1 to 6	1 = Strongly disagree, 2 = Moderately disagree, 3 = Slightly disagree, 4 = Slightly agree, 5 = Moderately agree, 6 = Strongly agree	mfq26ij
mfq27ij	mfq27ij	1 to 6	1 = Strongly disagree, 2 = Moderately disagree, 3 = Slightly disagree, 4 = Slightly agree, 5 = Moderately agree, 6 = Strongly agree	mfq27ij
mfq28ij	mfq28ij	1 to 6	1 = Strongly disagree, 2 = Moderately disagree, 3 = Slightly disagree, 4 = Slightly agree, 5 = Moderately agree, 6 = Strongly agree	mfq28ij
mfq29ij	mfq29ij	1 to 6	1 = Strongly disagree, 2 = Moderately disagree, 3 = Slightly disagree, 4 = Slightly agree, 5 = Moderately agree, 6 = Strongly agree	mfq29ij
mfq30ij	mfq30ij	1 to 6	1 = Strongly disagree, 2 = Moderately disagree, 3 = Slightly disagree, 4 = Slightly agree, 5 = Moderately agree, 6 = Strongly agree	mfq30ij
mfq31ij	mfq31ij	1 to 6	1 = Strongly disagree, 2 = Moderately disagree, 3 = Slightly disagree, 4 = Slightly agree, 5 = Moderately agree, 6 = Strongly agree	mfq31ij
mfq32ij	mfq32ij	1 to 6	1 = Strongly disagree, 2 = Moderately disagree, 3 = Slightly disagree, 4 = Slightly agree, 5 = Moderately agree, 6 = Strongly agree	mfq32ij
Mod Moral Foundations 30 item outgroup judgment	que11	N/A	N/A	Mod Moral Foundations 30 item outgroup judgment
mfq17oj	mfq17oj	1 to 6	1 = Strongly disagree, 2 = Moderately disagree, 3 = Slightly disagree, 4 = Slightly agree, 5 = Moderately agree, 6 = Strongly agree	mfq17oj
mfq18oj	mfq18oj	1 to 6	1 = Strongly disagree, 2 = Moderately disagree, 3 = Slightly disagree, 4 = Slightly agree, 5 = Moderately agree, 6 = Strongly agree	mfq18oj
mfq19oj	mfq19oj	1 to 6	1 = Strongly disagree, 2 = Moderately disagree, 3 = Slightly disagree, 4 = Slightly agree, 5 = Moderately agree, 6 = Strongly agree	mfq19oj
mfq20oj	mfq20oj	1 to 6	1 = Strongly disagree, 2 = Moderately disagree, 3 = Slightly disagree, 4 = Slightly agree, 5 = Moderately agree, 6 = Strongly agree	mfq20oj
mfq21oj	mfq21oj	1 to 6	1 = Strongly disagree, 2 = Moderately disagree, 3 = Slightly disagree, 4 = Slightly agree, 5 = Moderately agree, 6 = Strongly agree	mfq21oj
mfq22oc	mfq22oc	1 to 6	1 = Strongly disagree, 2 = Moderately disagree, 3 = Slightly disagree, 4 = Slightly agree, 5 = Moderately agree, 6 = Strongly agree	mfq22oc: better to do good than bad question; attention check item for the July 2008 Moral Foundations Questionnaire
mfq23oj	mfq23oj	1 to 6	1 = Strongly disagree, 2 = Moderately disagree, 3 = Slightly disagree, 4 = Slightly agree, 5 = Moderately agree, 6 = Strongly agree	mfq23oj
mfq24oj	mfq24oj	1 to 6	1 = Strongly disagree, 2 = Moderately disagree, 3 = Slightly disagree, 4 = Slightly agree, 5 = Moderately agree, 6 = Strongly agree	mfq24oj
mfq25oj	mfq25oj	1 to 6	1 = Strongly disagree, 2 = Moderately disagree, 3 = Slightly disagree, 4 = Slightly agree, 5 = Moderately agree, 6 = Strongly agree	mfq25oj
mfq26oj	mfq26oj	1 to 6	1 = Strongly disagree, 2 = Moderately disagree, 3 = Slightly disagree, 4 = Slightly agree, 5 = Moderately agree, 6 = Strongly agree	mfq26oj
mfq27oj	mfq27oj	1 to 6	1 = Strongly disagree, 2 = Moderately disagree, 3 = Slightly disagree, 4 = Slightly agree, 5 = Moderately agree, 6 = Strongly agree	mfq27oj
mfq28oj	mfq28oj	1 to 6	1 = Strongly disagree, 2 = Moderately disagree, 3 = Slightly disagree, 4 = Slightly agree, 5 = Moderately agree, 6 = Strongly agree	mfq28oj
mfq29oj	mfq29oj	1 to 6	1 = Strongly disagree, 2 = Moderately disagree, 3 = Slightly disagree, 4 = Slightly agree, 5 = Moderately agree, 6 = Strongly agree	mfq29oj
mfq30oj	mfq30oj	1 to 6	1 = Strongly disagree, 2 = Moderately disagree, 3 = Slightly disagree, 4 = Slightly agree, 5 = Moderately agree, 6 = Strongly agree	mfq30oj
mfq31oj	mfq31oj	1 to 6	1 = Strongly disagree, 2 = Moderately disagree, 3 = Slightly disagree, 4 = Slightly agree, 5 = Moderately agree, 6 = Strongly agree	mfq31oj
mfq32oj	mfq32oj	1 to 6	1 = Strongly disagree, 2 = Moderately disagree, 3 = Slightly disagree, 4 = Slightly agree, 5 = Moderately agree, 6 = Strongly agree	mfq32oj
Mod Moral Foundations 30 item outgroup relevance	que12	N/A	N/A	Mod Moral Foundations 30 item outgroup relevance
mfq1or	mfq1or	1 to 6	1 = Not at all relevant, 2 = Not very relevant, 3 = Slightly relevant, 4 = Somewhat relevant, 5 = Very relevant, 6 = Extremely relevant	mfq1or
mfq2or	mfq2or	1 to 6	1 = Not at all relevant, 2 = Not very relevant, 3 = Slightly relevant, 4 = Somewhat relevant, 5 = Very relevant, 6 = Extremely relevant	mfq2or
mfq3or	mfq3or	1 to 6	1 = Not at all relevant, 2 = Not very relevant, 3 = Slightly relevant, 4 = Somewhat relevant, 5 = Very relevant, 6 = Extremely relevant	mfq3or
mfq4or	mfq4or	1 to 6	1 = Not at all relevant, 2 = Not very relevant, 3 = Slightly relevant, 4 = Somewhat relevant, 5 = Very relevant, 6 = Extremely relevant	mfq4or
mfq5or	mfq5or	1 to 6	1 = Not at all relevant, 2 = Not very relevant, 3 = Slightly relevant, 4 = Somewhat relevant, 5 = Very relevant, 6 = Extremely relevant	mfq5or
mfq6oc	mfq6oc	1 to 6	1 = Not at all relevant, 2 = Not very relevant, 3 = Slightly relevant, 4 = Somewhat relevant, 5 = Very relevant, 6 = Extremely relevant	mfq6oc: good at maths question; attention check item for the July 2008 Moral Foundations Questionnaire
mfq7or	mfq7or	1 to 6	1 = Not at all relevant, 2 = Not very relevant, 3 = Slightly relevant, 4 = Somewhat relevant, 5 = Very relevant, 6 = Extremely relevant	mfq7or
mfq8or	mfq8or	1 to 6	1 = Not at all relevant, 2 = Not very relevant, 3 = Slightly relevant, 4 = Somewhat relevant, 5 = Very relevant, 6 = Extremely relevant	mfq8or
mfq9or	mfq9or	1 to 6	1 = Not at all relevant, 2 = Not very relevant, 3 = Slightly relevant, 4 = Somewhat relevant, 5 = Very relevant, 6 = Extremely relevant	mfq9or
mfq10or	mfq10or	1 to 6	1 = Not at all relevant, 2 = Not very relevant, 3 = Slightly relevant, 4 = Somewhat relevant, 5 = Very relevant, 6 = Extremely relevant	mfq10or
mfq11or	mfq11or	1 to 6	1 = Not at all relevant, 2 = Not very relevant, 3 = Slightly relevant, 4 = Somewhat relevant, 5 = Very relevant, 6 = Extremely relevant	mfq11or
mfq12or	mfq12or	1 to 6	1 = Not at all relevant, 2 = Not very relevant, 3 = Slightly relevant, 4 = Somewhat relevant, 5 = Very relevant, 6 = Extremely relevant	mfq12or
mfq13or	mfq13or	1 to 6	1 = Not at all relevant, 2 = Not very relevant, 3 = Slightly relevant, 4 = Somewhat relevant, 5 = Very relevant, 6 = Extremely relevant	mfq13or
mfq14or	mfq14or	1 to 6	1 = Not at all relevant, 2 = Not very relevant, 3 = Slightly relevant, 4 = Somewhat relevant, 5 = Very relevant, 6 = Extremely relevant	mfq14or
mfq15or	mfq15or	1 to 6	1 = Not at all relevant, 2 = Not very relevant, 3 = Slightly relevant, 4 = Somewhat relevant, 5 = Very relevant, 6 = Extremely relevant	mfq15or
mfq16or	mfq16or	1 to 6	1 = Not at all relevant, 2 = Not very relevant, 3 = Slightly relevant, 4 = Somewhat relevant, 5 = Very relevant, 6 = Extremely relevant	mfq16or
Studins	que14	N/A	N/A	Welcome to Morality and Society. In the following study you will be asked to complete some questionnaires about your attitudes and beliefs towards yourself and society. To begin please click "continue" and work through the sets of questionnaires following the instructions provided.
IngroupHarm: average Harm Foundation ratings for the Abstract-Ingroup	IngroupHarm	1 to 6	1 to 6	COMPUTE iHarm=MEAN(mfq1ir, mfq7ir, mfq12ir, mfq17ij, mfq23ij, mfq28ij).
Foundation ratings for the Abstract-Ingroup	IngroupFairness	1 to 6	1 to 6	COMPUTE iFair=MEAN(mfq2ir, mfq8ir, mfq13ir, mfq18ij, mfq24ij, mfq29ij).
Foundation ratings for the Abstract-Ingroup	IngroupLoyalty	1 to 6	1 to 6	COMPUTE iLoyal=MEAN(mfq3ir, mfq9ir, mfq14ir, mfq19ij, mfq25ij, mfq30ij).
Foundation ratings for the Abstract-Ingroup	IngroupAuthority	1 to 6	1 to 6	COMPUTE iAuth=MEAN(mfq4ir, mfq10ir, mfq15ir, mfq20ij, mfq26ij, mfq31ij).
Foundation ratings for the Abstract-Ingroup	IngroupPurity	1 to 6	1 to 6	COMPUTE iPurity=MEAN(mfq5ir, mfq11ir, mfq16ir, mfq21ij, mfq27ij, mfq32ij).
OutgroupHarm: average Harm Foundation ratings for the Abstract-Outgroup	OutgroupHarm	1 to 6	1 to 6	COMPUTE oHarm=MEAN(mfq1or, mfq7or, mfq12or, mfq17oj, mfq23oj, mfq28oj).
Foundation ratings for the Abstract-Outgroup	OutgroupFairness	1 to 6	1 to 6	COMPUTE oFair=MEAN(mfq2or, mfq8or, mfq13or, mfq18oj, mfq24oj, mfq29oj).
Foundation ratings for the Abstract-Outgroup	OutgroupLoyalty	1 to 6	1 to 6	COMPUTE oLoyal=MEAN(mfq3or, mfq9or, mfq14or, mfq19oj, mfq25oj, mfq30oj).
Foundation ratings for the Abstract-Outgroup	OutgroupAuthority	1 to 6	1 to 6	COMPUTE oAuth=MEAN(mfq4or, mfq10or, mfq15or, mfq20oj, mfq26oj, mfq31oj).
Foundation ratings for the Abstract-Outgroup	OutgroupPurity	1 to 6	1 to 6	COMPUTE oPurity=MEAN(mfq5or, mfq11or, mfq16or, mfq21oj, mfq27oj, mfq32oj).
HarmIngroupPreference	HarmIngroupPreference	1 to 6	1 to 6	Harm-Ingroup Preference = Ingroup Harm minus Outgroup Harm
FairnessIngroupPreference	FairnessIngroupPreference	1 to 6	1 to 6	Fairness-Ingroup Preference = Ingroup Fairness minus Outgroup Fairness
LoyaltyIngroupPreference	LoyaltyIngroupPreference	1 to 6	1 to 6	Loyalty-Ingroup Preference = Ingroup Loyalty minus Outgroup Loyalty
AuthorityIngroupPreference	AuthorityIngroupPreference	1 to 6	1 to 6	Authority-Ingroup Preference = Ingroup Authority minus Outgroup Authority
PurityIngroupPreference	PurityIngroupPreference	1 to 6	1 to 6	Purity-Ingroup Preference = Ingroup Purity minus Outgroup Purity
BindingIngroupPreference	BindingIngroupPreference	1 to 6	1 to 6	Binding-Ingroup Preference = Ingroup Binding minus Outgroup Binding
IndividualizingIngroupPreference	IndividualizingIngroupPreference	1 to 6	1 to 6	Individualizing-Ingroup Preference = Ingroup Individualizing minus Outgroup Individualizing
Zpolitical: standardized political ideology	Zpolitical	-2.484 to 2.0884	-100 to 100	standardized political ideology
oIND: Outgroup Individualizing	oIND	1 to 6	1 to 6	oIND: Outgroup Individualizing = average of Outgroup Harm and Outgroup Fairness
IngBIND: Ingroup Binding	IngBIND	1 to 6	1 to 6	IngBIND: Ingroup Binding = average of Ingroup Loyalty, Ingroup Authority, and Ingroup Purity
iHarmM1	iHarmM1	0-5	0-5	ingroup harm on a 0 to 5 point scale
iFairM1	iFairM1	0-5	0-5	ingroup fairness on a 0 to 5 point scale
iLoyalM1	iLoyalM1	0-5	0-5	ingroup loyalty on a 0 to 5 point scale
iAuthM1	iAuthM1	0-5	0-5	ingroup authority on a 0 to 5 point scale
iPuritM1	iPuritM1	0-5	0-5	ingroup purity on a 0 to 5 point scale
oHarmM1	oHarmM1	0-5	0-5	outgroup harm on a 0 to 5 point scale
oFairM1	oFairM1	0-5	0-5	outgroup fairness on a 0 to 5 point scale
oLoyalM1	oLoyalM1	0-5	0-5	outgroup loyalty on a 0 to 5 point scale
oAuthM1	oAuthM1	0-5	0-5	outgroup authority on a 0 to 5 point scale
oPuritM1	oPuritM1	0-5	0-5	outgroup purity on a 0 to 5 point scale
iBINDm1	iBINDm1	0-5	0-5	Ingroup Binding on a 0 to 5 point scale
oBINDm1	oBINDm1	0-5	0-5	Outgroup Binding on a 0 to 5 point scale
iINDm1	iINDm1	0-5	0-5	Ingroup Individualizing on a 0 to 5 point scale
oINDm1	oINDm1	0-5	0-5	Outgroup Individualizing on a 0 to 5 point scale
filtering out MFQ inattention items	filter_$	1 to 6	1 to 6	mfq6ic <4 & mfq6oc < 4 & mfq22ic > 3 & mfq22oc > 3 (FILTER)
