# Supplementary material for: Moving Morality Beyond the In-Group: Liberals and Conservatives Show Differences on Group-Framed Moral Foundations and These Differences Mediate the Relationships to Perceived Bias and Threat
Source: Front Psychol. 2021 Apr 21;12:579908. doi: 10.3389/fpsyg.2021.579908 (PMC8096906; doi:10.3389/fpsyg.2021.579908)
Supplement: Supplementary file 2 [file Data_Sheet_2.CSV]

i-o MFQ Study 1 data
RemDist	Participant	MFQorder	Date	Time	que2	que3	contact	contact2	que4	que5	age	gender	ethnicity	ethnicity2	ethnicity3	efl	efl2	efl3	efl4	politic	politic2	ideol	Natid1	Natid2	Natid3	Natid4	que6	fillins	fil1	fil2	fil3	fil4	fil5	fil6	fil7	fil8	fil9	fil10	fil11	fil12	fil13	fil14	fil15	fil16	fil17	fil18	fil19	fil20	fil21
0	1	1	10-Mar-14	12:06:47 PM	Consent	Contact	3	3	Debriefing	Demographics	19	1	2	2	99	2	99	15	19	8	1	1	4	2	4	4	filler3	ok	4	2	2	7	7	3	1	9	8	1	7	8	3	5	1	9	6	1	5	4	1
0	2	2	10-Mar-14	12:07:07 PM	Consent	Contact	4	2	Debriefing	Demographics	19	1	6	6	99	2	99	19	19	5	3	6	6	5	5	5	filler3	ok	4	2	2	7	7	3	1	9	8	1	7	8	3	5	1	9	6	1	5	4	1
0	3	2	10-Mar-14	12:13:19 PM	Consent	Contact	3	3	Debriefing	Demographics	25	2	2	2	99	2	99	25	25	8	1	2	3	2	2	2	filler3	ok	4	2	2	7	7	3	1	9	8	1	7	8	3	5	1	9	6	1	5	4	1
0	4	1	10-Mar-14	12:49:08 PM	Consent	Contact	2	2	Debriefing	Demographics	22	1	1	8	Chinese	1	15	15	6months	5	3	3	2	2	2	2	filler3	ok	4	2	2	7	7	3	1	9	8	1	7	8	3	5	1	9	6	1	5	4	1
0	5	2	10-Mar-14	12:47:43 PM	Consent	Contact	2	3	Debriefing	Demographics	19	1	2	2	99	2	99	15	19	5	4	1	6	6	6	3	filler3	ok	4	2	2	7	7	3	1	9	8	1	7	8	3	5	1	9	6	1	5	4	1
0	6	1	10-Mar-14	12:48:30 PM	Consent	Contact	5	3	Debriefing	Demographics	30	1	2	8	british	2	99	30	30	4	5	9	7	7	7	7	filler3	ok	4	2	2	7	7	3	1	9	8	1	7	9	3	5	1	9	6	1	5	4	1
0	7	1	10-Mar-14	12:48:50 PM	Consent	Contact	3	3	Debriefing	Demographics	20	1	1	1	99	1	10	10	9	6	3	3	5	3	4	5	filler3	ok	4	2	2	7	7	4	1	9	8	1	7	8	3	5	1	9	6	1	5	4	1
0	8	2	10-Mar-14	1:35:48 PM	Consent	Contact	4	3	Debriefing	Demographics	19	1	2	2	99	2	99	16	19	5	3	1	5	5	5	3	filler3	ok	4	2	2	7	7	3	1	9	7	1	6	8	8	5	1	9	6	1	5	4	1
0	9	2	10-Mar-14	1:34:03 PM	Consent	Contact	2	2	Debriefing	Demographics	19	1	2	2	99	2	99	15	19	5	3	3	7	7	7	6	filler3	ok	4	2	2	7	7	3	1	9	8	1	7	8	3	5	1	9	6	1	5	4	1
0	10	2	10-Mar-14	1:35:05 PM	Consent	Contact	1	1	Debriefing	Demographics	19	1	1	1	99	1	11	11	4 months	5	4	6	1	1	4	4	filler3	ok	4	2	2	7	7	3	1	9	8	1	7	8	3	5	1	9	6	1	5	4	1
0	11	2	10-Mar-14	1:35:21 PM	Consent	Contact	3	2	Debriefing	Demographics	19	1	1	8	Sri Lankan	2	99	14	7	5	4	1	6	3	6	5	filler3	ok	4	2	2	7	7	3	1	9	8	1	7	8	3	5	1	9	5	1	5	4	1
0	12	1	10-Mar-14	2:22:43 PM	Consent	Contact	1	3	Debriefing	Demographics	19	1	2	2	99	2	99	15/16	19	3	7	1	7	7	7	5	filler3	ok	4	2	2	7	7	3	1	9	8	1	7	8	3	5	1	9	6	1	5	4	1
0	13	1	10-Mar-14	2:21:57 PM	Consent	Contact	2	2	Debriefing	Demographics	18	1	1	1	99	1	15	15	1	7	4	7	3	3	4	4	filler3	ok	4	2	2	7	7	3	1	9	8	1	7	8	3	5	1	9	6	1	5	4	1
0	14	1	10-Mar-14	2:22:09 PM	Consent	Contact	2	2	Debriefing	Demographics	18	1	2	2	99	2	99	18	18	5	4	2	7	6	7	5	filler3	ok	4	2	2	7	7	3	1	9	8	1	7	8	3	5	1	9	6	1	5	4	1
0	15	1	10-Mar-14	2:22:23 PM	Consent	Contact	5	3	Debriefing	Demographics	19	1	2	2	99	2	99	17	19	5	5	2	6	5	5	5	filler3	ok	4	2	2	7	7	2	1	9	8	1	7	8	3	5	1	9	6	1	5	4	1
0	16	2	10-Mar-14	3:03:02 PM	Consent	Contact	1	1	Debriefing	Demographics	21	1	1	1	99	2	99	21	2	5	4	4	2	1	4	3	filler3	ok	4	2	2	7	7	3	1	9	8	1	7	8	3	5	1	9	6	1	5	4	1
0	17	2	10-Mar-14	3:01:49 PM	Consent	Contact	5	4	Debriefing	Demographics	20	2	6	6	99	2	99	16	20	5	4	7	7	6	6	4	filler3	ok	4	2	2	7	7	3	1	9	8	1	7	8	3	5	1	9	6	1	5	4	1
0	18	1	10-Mar-14	3:02:12 PM	Consent	Contact	2	2	Debriefing	Demographics	23	2	2	2	99	2	99	20	22	4	5	8	7	6	6	6	filler3	ok	4	2	2	7	7	3	1	9	8	1	7	8	3	5	1	9	6	1	5	4	1
0	19	2	10-Mar-14	3:02:34 PM	Consent	Contact	5	5	Debriefing	Demographics	20	1	6	6	99	2	99	16	20	6	3	3	6	4	5	5	filler3	ok	4	2	2	7	7	3	1	9	8	1	7	8	3	5	1	9	6	1	5	4	1
0	20	2	10-Mar-14	4:28:45 PM	Consent	Contact	2	2	Debriefing	Demographics	23	2	1	1	99	1	11	11	0	8	2	1	1	1	1	1	filler3	ok	4	2	2	7	7	3	1	9	8	1	7	8	3	5	1	9	6	1	5	4	1
0	21	1	10-Mar-14	4:27:43 PM	Consent	Contact	2	2	Debriefing	Demographics	19	1	2	2	99	2	99	16	19	8	2	3	7	7	7	5	filler3	ok	4	2	2	7	7	3	1	9	8	1	7	3	3	5	1	9	6	1	5	4	1
0	22	2	10-Mar-14	4:28:07 PM	Consent	Contact	2	2	Debriefing	Demographics	24	1	1	8	Chinese	1	10	15	0.5	5	3	3	1	1	6	4	filler3	ok	4	2	2	7	7	3	1	9	8	1	7	8	3	5	1	9	6	1	5	4	1
0	23	1	10-Mar-14	4:28:27 PM	Consent	Contact	2	2	Debriefing	Demographics	20	1	2	2	99	1	14	15	1	5	2	1	1	1	4	5	filler3	ok	4	2	2	7	7	3	1	9	8	1	7	8	3	5	1	9	6	1	5	4	1
0	24	1	10-Mar-14	5:11:15 PM	Consent	Contact	4	2	Debriefing	Demographics	20	1	2	8	Mixed race- English africanasian and czech	2	99	15	since birth	5	4	3	6	6	6	6	filler3	ok	4	2	2	7	7	3	1	9	8	1	7	8	3	5	1	9	6	1	5	4	1
0	25	1	10-Mar-14	5:11:45 PM	Consent	Contact	1	1	Debriefing	Demographics	18	1	1	1	99	1	1	10	0.5	5	5	6	1	1	1	1	filler3	ok	4	9	2	4	7	8	1	2	8	1	7	7	3	5	1	9	6	1	5	4	1
0	26	2	10-Mar-14	5:16:10 PM	Consent	Contact	2	2	Debriefing	Demographics	27	1	1	8	Chinese	1	15	14	4	8	2	1	4	1	4	2	filler3	ok	4	2	2	7	7	3	1	9	8	1	7	8	3	5	1	9	6	1	5	4	1
0	27	2	10-Mar-14	5:11:32 PM	Consent	Contact	2	1	Debriefing	Demographics	19	1	2	2	99	2	99	18	19	4	2	3	6	6	6	5	filler3	ok	4	2	2	7	7	3	1	9	8	1	7	8	3	5	1	9	6	1	5	4	1
0	28	1	10-Mar-14	5:52:16 PM	Consent	Contact	2	2	Debriefing	Demographics	19	1	2	2	99	2	99	19	19	5	6	3	6	5	3	2	filler3	ok	4	2	2	7	7	3	1	9	8	1	7	8	3	5	1	9	6	1	5	4	1
0	29	2	10-Mar-14	5:50:56 PM	Consent	Contact	4	2	Debriefing	Demographics	18	1	3	3	99	2	99	18	1	5	5	3	5	5	4	2	filler3	ok	4	2	2	7	7	3	1	9	8	1	7	8	3	5	1	9	6	1	5	4	1
0	30	1	10-Mar-14	5:51:25 PM	Consent	Contact	3	2	Debriefing	Demographics	21	1	2	2	99	2	99	18	21	5	1	1	2	2	4	1	filler3	ok	4	2	2	7	7	3	1	9	8	1	7	8	3	5	1	9	6	1	5	4	1
0	31	1	10-Mar-14	5:51:57 PM	Consent	Contact	2	2	Debriefing	Demographics	20	1	2	2	99	2	99	20	20	8	1	3	4	4	2	2	filler3	ok	4	2	2	7	7	3	1	9	8	1	7	8	3	5	1	9	6	1	5	4	1
0	32	2	10-Mar-14	6:58:04 PM	Consent	Contact	5	5	Debriefing	Demographics	21	2	3	3	99	2	99	21	21	6	3	1	6	4	4	3	filler3	ok	4	2	2	7	7	3	1	9	8	1	7	8	3	5	1	9	6	1	5	4	2
0	33	1	10-Mar-14	6:44:09 PM	Consent	Contact	4	1	Debriefing	Demographics	20	1	6	6	99	1	16	16	11	3	5	1	5	3	6	6	filler3	ok	4	2	2	7	7	3	1	9	8	1	7	8	3	5	1	9	6	1	5	4	1
0	34	1	10-Mar-14	6:48:05 PM	Consent	Contact	3	2	Debriefing	Demographics	29	1	7	7	99	1	23	19	7	7	2	9	2	1	4	4	filler3	ok	4	9	2	4	7	8	1	2	8	1	7	2	3	6	1	2	6	1	5	7	1
0	35	2	10-Mar-14	6:53:30 PM	Consent	Contact	3	2	Debriefing	Demographics	24	2	1	8	Chinese	1	3	10	3	5	4	4	4	2	4	2	filler3	ok	4	2	2	7	7	3	1	9	8	1	7	8	3	5	1	9	6	1	5	4	1
0	36	2	11-Mar-14	12:14:50 PM	Consent	Contact	3	3	Debriefing	Demographics	18	1	2	2	99	2	99	14	18	6	3	5	7	6	7	2	filler3	ok	4	2	2	7	7	3	1	9	8	1	7	8	3	5	1	9	6	1	5	4	1
1	37	2	11-Mar-14	12:17:52 PM	Consent	Contact	5	1	Debriefing	Demographics	27	1	1	8	chinese	1	10	10	2	6	4	4	4	4	3	4	filler3	ok	4	2	2	7	7	3	1	9	8	1	7	8	3	5	1	9	6	1	5	4	1
0	38	2	11-Mar-14	12:14:23 PM	Consent	Contact	2	2	Debriefing	Demographics	23	1	2	2	99	1	15	12	3	5	4	7	1	1	1	2	filler3	ok	4	2	2	7	7	3	1	9	8	1	7	8	3	5	1	9	6	1	5	4	1
0	39	1	11-Mar-14	12:14:35 PM	Consent	Contact	5	4	Debriefing	Demographics	18	1	2	2	99	2	99	18	18	6	3	1	7	5	7	4	filler3	ok	4	2	2	7	7	3	1	9	8	1	7	8	3	5	1	9	6	1	5	4	1
0	40	1	11-Mar-14	12:57:59 PM	Consent	Contact	2	2	Debriefing	Demographics	21	2	2	2	99	2	99	21	21	2	6	7	7	7	7	5	filler3	ok	4	2	2	7	7	3	1	9	8	1	7	8	3	5	1	9	6	1	5	4	1
0	41	2	11-Mar-14	1:36:57 PM	Consent	Contact	5	4	Debriefing	Demographics	18	1	4	4	99	2	99	My whole life 18 years	my whole life (18 years)	8	1	1	7	6	5	4	filler3	ok	4	2	2	7	7	3	1	9	8	1	7	8	3	5	1	9	6	1	5	4	1
0	42	1	11-Mar-14	12:57:07 PM	Consent	Contact	1	3	Debriefing	Demographics	20	1	2	2	99	2	99	17	20	5	2	1	6	6	6	6	filler3	ok	4	2	2	7	7	3	1	9	8	1	7	8	3	5	1	9	6	1	5	4	1
0	43	1	11-Mar-14	12:57:35 PM	Consent	Contact	4	3	Debriefing	Demographics	20	1	2	2	99	2	99	17	20	5	3	2	7	6	7	5	filler3	ok	4	2	2	7	7	3	1	9	8	1	7	8	3	5	1	9	6	1	5	4	1
1	44	1	11-Mar-14	1:39:40 PM	Consent	Contact	5	3	Debriefing	Demographics	20	1	6	6	99	1	20	15	20	5	1	9	5	3	4	5	filler3	ok	4	2	2	7	7	3	1	9	8	1	7	8	3	5	1	9	6	1	5	4	1
0	45	1	11-Mar-14	2:27:55 PM	Consent	Contact	4	5	Debriefing	Demographics	20	1	2	2	99	2	99	18	18	5	3	2	5	4	6	3	filler3	ok	4	2	2	7	7	3	1	9	8	1	7	8	3	5	1	9	6	1	5	4	1
0	46	2	11-Mar-14	1:38:09 PM	Consent	Contact	2	2	Debriefing	Demographics	18	1	2	2	99	2	99	18	18	7	2	7	7	6	5	3	filler3	ok	4	2	2	7	7	3	1	9	8	1	7	8	3	5	1	9	6	1	5	4	1
0	47	2	11-Mar-14	1:38:38 PM	Consent	Contact	2	2	Debriefing	Demographics	19	1	2	2	99	2	99	19	19	5	2	1	7	5	7	5	filler3	ok	4	2	2	7	7	3	1	9	8	1	7	8	3	5	1	9	6	1	5	4	1
0	48	2	11-Mar-14	2:29:21 PM	Consent	Contact	3	2	Debriefing	Demographics	19	1	2	2	99	2	99	12	19	6	3	5	5	5	5	5	filler3	ok	4	2	2	7	7	3	1	9	8	1	7	8	3	5	1	9	4	1	5	4	1
0	49	1	11-Mar-14	3:13:43 PM	Consent	Contact	5	4	Debriefing	Demographics	21	1	2	8	Eastern European white with indigenous northern origins (1/8)	1	15	16	11	8	3	5	1	1	1	5	filler3	ok	4	2	2	7	7	3	1	9	8	1	7	8	3	5	1	9	6	1	5	4	1
0	50	1	11-Mar-14	2:28:24 PM	Consent	Contact	5	3	Debriefing	Demographics	19	1	2	2	99	2	99	15	19	6	2	3	7	6	7	7	filler3	ok	4	2	2	7	7	3	1	9	8	1	7	8	3	5	1	9	6	1	5	4	1
0	51	1	11-Mar-14	2:29:01 PM	Consent	Contact	1	2	Debriefing	Demographics	19	1	2	2	99	2	99	16	19	6	3	7	7	5	6	5	filler3	ok	4	2	2	7	7	2	1	9	8	1	7	8	8	5	1	9	6	1	5	4	1
0	52	1	11-Mar-14	3:15:59 PM	Consent	Contact	1	1	Debriefing	Demographics	19	2	2	2	99	2	99	10	19	5	4	2	3	3	1	1	filler3	ok	4	2	2	7	7	3	1	9	8	1	7	8	3	5	1	9	6	1	5	4	1
0	53	2	11-Mar-14	4:26:08 PM	Consent	Contact	1	2	Debriefing	Demographics	18	1	2	2	99	2	99	12	18	7	2	1	5	5	7	5	filler3	ok	4	2	2	7	7	3	1	9	8	1	7	8	3	5	1	9	6	1	5	4	1
0	54	2	11-Mar-14	3:14:45 PM	Consent	Contact	2	2	Debriefing	Demographics	20	2	2	2	99	2	99	16	20	4	5	6	7	3	7	6	filler3	ok	4	2	2	7	7	3	1	9	8	1	7	8	3	5	1	9	6	1	5	4	1
0	55	2	11-Mar-14	4:27:14 PM	Consent	Contact	2	2	Debriefing	Demographics	19	1	2	2	99	2	99	15	19	6	3	1	7	7	7	7	filler3	ok	4	2	2	7	7	3	1	9	8	1	7	8	3	5	1	9	6	1	5	4	1
0	56	2	11-Mar-14	4:31:06 PM	Consent	Contact	2	2	Debriefing	Demographics	26	2	1	8	chinese	1	5	10	4	5	6	3	2	1	4	4	filler3	ok	4	2	2	7	7	3	1	9	8	1	7	8	3	5	1	9	6	1	5	4	1
0	57	1	11-Mar-14	5:05:53 PM	Consent	Contact	2	2	Debriefing	Demographics	18	1	2	2	99	2	99	15	18	7	1	1	7	6	7	3	filler3	ok	4	2	2	7	7	3	1	9	8	8	7	8	3	5	1	9	6	1	5	4	1
0	58	1	11-Mar-14	4:26:43 PM	Consent	Contact	2	2	Debriefing	Demographics	19	1	2	2	99	2	99	15	19	8	1	3	5	5	5	4	filler3	ok	4	2	2	7	7	2	1	9	8	1	7	8	3	5	1	9	6	1	5	4	1
0	59	2	11-Mar-14	5:06:35 PM	Consent	Contact	4	3	Debriefing	Demographics	19	1	2	2	99	2	99	19	19	4	4	1	7	6	7	5	filler3	ok	4	2	2	7	7	3	1	9	8	1	7	8	3	5	1	9	6	1	5	4	1
0	60	1	11-Mar-14	5:06:58 PM	Consent	Contact	5	3	Debriefing	Demographics	20	1	2	2	99	2	99	16	20	7	2	3	3	3	4	5	filler3	ok	4	2	2	7	7	3	1	9	8	1	7	8	3	5	1	9	6	1	5	4	1
0	61	2	11-Mar-14	5:57:03 PM	Consent	Contact	5	3	Debriefing	Demographics	20	2	2	2	99	2	99	20	20	7	2	2	4	4	4	5	filler3	ok	4	9	2	4	7	8	1	2	8	1	7	8	8	5	1	9	6	1	5	4	1
0	62	2	11-Mar-14	5:06:12 PM	Consent	Contact	3	2	Debriefing	Demographics	20	1	6	6	99	2	99	18	20	7	1	7	7	6	7	6	filler3	ok	4	2	2	7	7	3	1	9	8	1	7	8	3	5	1	9	6	1	5	4	1
0	63	1	11-Mar-14	5:58:03 PM	Consent	Contact	1	2	Debriefing	Demographics	20	1	2	2	99	2	99	16	20	8	1	2	3	6	5	3	filler3	ok	4	2	2	7	7	3	1	9	8	1	7	7	8	5	1	9	6	1	5	4	1
0	64	2	11-Mar-14	5:58:46 PM	Consent	Contact	2	3	Debriefing	Demographics	35	1	6	6	99	2	99	31	35	5	2	7	4	2	5	4	filler3	ok	4	2	2	7	7	3	1	9	8	1	7	8	3	5	1	9	6	1	5	4	1
0	65	1	11-Mar-14	6:39:38 PM	Consent	Contact	2	2	Debriefing	Demographics	21	1	3	3	99	2	99	18	7	5	3	9	7	5	7	5	filler3	ok	4	2	2	7	7	3	1	9	8	1	7	8	3	5	1	9	6	1	5	4	1
0	66	2	11-Mar-14	6:42:32 PM	Consent	Contact	3	2	Debriefing	Demographics	19	1	2	2	99	2	99	14	19	6	3	5	4	4	5	5	filler3	ok	4	2	2	7	7	3	1	9	8	1	7	8	3	5	1	9	6	1	5	4	1
0	67	2	11-Mar-14	6:44:09 PM	Consent	Contact	2	2	Debriefing	Demographics	19	1	2	2	99	2	99	15 years	19	5	2	3	6	5	5	4	filler3	ok	4	2	2	7	7	3	1	9	8	1	7	8	3	5	1	9	6	1	5	4	1
0	68	2	12-Mar-14	12:06:36 PM	Consent	Contact	3	2	Debriefing	Demographics	19	1	2	2	99	2	99	19	19	4	5	2	7	7	7	6	filler3	ok	4	2	2	7	7	3	1	9	8	1	7	8	3	5	1	9	6	1	5	4	1
0	69	2	12-Mar-14	12:04:41 PM	Consent	Contact	1	1	Debriefing	Demographics	19	1	2	2	99	2	99	16	19	7	2	1	7	6	4	3	filler3	ok	4	2	2	7	7	3	1	9	8	1	7	8	3	5	1	9	6	2	5	4	1
0	70	1	12-Mar-14	12:05:14 PM	Consent	Contact	2	2	Debriefing	Demographics	18	1	2	2	99	2	99	18	18	9	1	1	7	7	7	6	filler3	ok	4	2	2	7	7	3	1	9	8	1	7	8	3	5	1	9	6	1	5	4	1
0	71	1	12-Mar-14	12:05:45 PM	Consent	Contact	2	2	Debriefing	Demographics	19	1	2	2	99	2	99	19	19	4	4	1	5	6	5	3	filler3	ok	4	2	2	7	7	3	1	9	8	1	7	8	3	5	1	9	6	1	5	4	1
0	72	1	12-Mar-14	12:56:23 PM	Consent	Contact	4	3	Debriefing	Demographics	18	2	2	2	99	2	99	16	18	9	1	3	2	1	4	1	filler3	ok	4	1	2	7	7	3	1	9	8	1	7	8	3	5	1	9	6	1	5	4	1
0	73	1	12-Mar-14	12:57:17 PM	Consent	Contact	2	2	Debriefing	Demographics	21	1	2	2	99	2	99	18	1	6	2	2	1	1	1	1	filler3	ok	4	2	2	7	7	3	1	9	8	1	7	8	3	5	1	9	6	1	5	4	1
0	74	1	12-Mar-14	12:56:58 PM	Consent	Contact	2	2	Debriefing	Demographics	18	1	2	2	99	2	99	15	18	5	2	6	4	5	5	5	filler3	ok	4	2	2	7	7	3	1	9	8	1	7	8	3	5	1	9	6	1	4	4	1
0	75	1	12-Mar-14	12:49:23 PM	Consent	Contact	5	5	Debriefing	Demographics	21	2	5	8	Pakistani British	2	99	15	15	7	2	8	4	3	5	5	filler3	ok	4	2	2	7	7	3	1	9	8	1	7	8	3	5	1	9	6	1	5	4	1
1	76	1	12-Mar-14	1:39:42 PM	Consent	Contact	5	4	Debriefing	Demographics	19	1	6	6	99	2	99	19	19	8	1	7	7	5	7	6	filler3	ok	4	2	2	7	7	3	1	9	8	1	7	8	3	5	1	8	6	1	5	4	1
0	77	2	12-Mar-14	1:37:51 PM	Consent	Contact	3	2	Debriefing	Demographics	19	1	2	2	99	2	99	14	19	5	4	1	6	6	6	4	filler3	ok	4	2	2	7	7	3	1	9	8	1	7	8	3	5	1	9	6	1	5	4	1
0	78	2	12-Mar-14	1:38:20 PM	Consent	Contact	2	2	Debriefing	Demographics	20	1	2	2	99	2	99	20	20	6	3	2	7	7	7	3	filler3	ok	4	9	2	7	7	3	1	9	8	1	7	8	3	5	1	9	6	1	5	4	1
0	79	2	12-Mar-14	1:39:10 PM	Consent	Contact	2	1	Debriefing	Demographics	19	1	2	2	99	1	13	12	0.5	8	1	1	4	3	4	2	filler3	ok	4	2	2	7	7	3	1	9	8	1	7	8	3	5	1	9	6	1	5	4	1
1	80	2	12-Mar-14	2:27:20 PM	Consent	Contact	3	2	Debriefing	Demographics	20	1	2	2	99	2	99	15	20	6	2	6	2	3	5	4	filler3	ok	4	2	2	7	7	3	1	9	8	1	7	8	3	5	1	9	6	1	5	4	1
1	81	2	12-Mar-14	2:26:04 PM	Consent	Contact	2	2	Debriefing	Demographics	18	1	2	2	99	2	99	12	18	7	2	5	5	6	7	7	filler3	ok	4	2	2	7	7	3	1	9	8	1	7	8	8	5	1	9	6	1	5	4	1
0	82	1	12-Mar-14	2:26:29 PM	Consent	Contact	2	2	Debriefing	Demographics	23	1	2	2	99	2	99	20	23	5	4	7	6	4	6	3	filler3	ok	3	2	2	7	7	3	1	9	8	1	7	8	8	5	1	9	6	1	5	4	1
0	83	2	12-Mar-14	2:30:24 PM	Consent	Contact	2	1	Debriefing	Demographics	32	1	6	6	99	1	25	28	7	9	5	7	5	3	6	5	filler3	ok	4	9	2	4	7	8	1	2	8	1	7	3	3	6	1	2	6	1	5	7	1
0	84	2	12-Mar-14	3:05:43 PM	Consent	Contact	5	2	Debriefing	Demographics	29	2	7	7	99	1	15	15	7	7	2	8	1	1	4	1	filler3	ok	4	9	2	4	7	8	1	2	8	1	7	8	3	5	1	9	6	1	5	4	1
0	85	1	12-Mar-14	3:04:41 PM	Consent	Contact	5	3	Debriefing	Demographics	21	1	1	1	99	2	99	20	21	5	3	1	7	7	7	7	filler3	ok	4	2	2	7	7	3	1	9	8	1	7	8	3	5	1	9	6	1	5	4	1
0	86	2	12-Mar-14	3:05:05 PM	Consent	Contact	1	2	Debriefing	Demographics	20	1	2	2	99	2	99	16	20	6	2	2	7	7	7	5	filler3	ok	4	2	2	7	7	3	1	9	8	1	7	8	8	5	1	9	6	1	5	4	1
0	87	1	12-Mar-14	3:05:29 PM	Consent	Contact	3	3	Debriefing	Demographics	19	1	2	2	99	2	99	15	19	6	3	5	7	6	3	3	filler3	ok	4	2	2	7	7	3	1	9	8	1	7	8	3	5	1	9	5	1	5	4	1
0	88	1	12-Mar-14	4:22:32 PM	Consent	Contact	3	2	Debriefing	Demographics	24	1	2	2	99	2	99	24	24	4	5	4	7	5	6	4	filler3	ok	4	2	2	7	7	3	1	9	8	1	7	8	3	5	1	9	6	1	5	4	1
0	89	1	12-Mar-14	4:21:48 PM	Consent	Contact	3	3	Debriefing	Demographics	21	1	2	2	99	2	99	16	3.5	9	1	1	5	2	4	5	filler3	ok	4	2	2	7	7	3	1	9	8	1	7	8	3	5	1	9	6	1	5	4	1
0	90	1	12-Mar-14	4:23:32 PM	Consent	Contact	3	4	Debriefing	Demographics	18	1	2	2	99	2	99	11	18	7	2	9	7	5	5	3	filler3	ok	4	2	2	7	7	3	1	9	8	1	7	8	3	5	1	9	6	1	5	4	1
0	91	2	12-Mar-14	4:23:09 PM	Consent	Contact	4	4	Debriefing	Demographics	19	1	2	2	99	2	99	19	19	5	4	3	7	7	7	5	filler3	ok	4	2	2	7	7	3	1	8	8	1	7	8	3	5	1	9	6	1	5	4	1
0	92	2	12-Mar-14	5:04:28 PM	Consent	Contact	5	5	Debriefing	Demographics	18	2	2	2	99	2	99	13	18	9	1	5	7	1	7	7	filler3	ok	4	2	2	7	7	3	1	9	8	1	7	8	3	5	1	9	6	1	5	4	1
0	93	2	12-Mar-14	5:07:43 PM	Consent	Contact	2	2	Debriefing	Demographics	19	1	2	2	99	2	99	14	19	5	3	2	5	5	6	5	filler3	ok	4	2	2	7	7	3	1	9	8	1	7	8	8	5	1	9	6	1	5	4	1
0	94	2	12-Mar-14	5:10:58 PM	Consent	Contact	2	2	Debriefing	Demographics	18	1	2	2	99	2	99	17	18	6	2	4	7	4	4	2	filler3	ok	4	2	2	7	7	3	1	9	8	1	7	8	3	5	1	9	6	1	5	4	1
0	95	1	12-Mar-14	5:11:23 PM	Consent	Contact	5	2	Debriefing	Demographics	18	1	6	6	99	2	99	18	18	7	2	3	7	5	6	5	filler3	ok	4	2	2	7	7	3	1	9	8	1	7	8	3	5	1	9	6	1	5	4	1
0	96	1	12-Mar-14	5:56:08 PM	Consent	Contact	1	2	Debriefing	Demographics	27	2	2	2	99	2	99	22	16	7	2	5	7	3	6	7	filler3	ok	4	2	2	7	7	3	1	9	8	1	7	8	3	5	1	9	6	1	5	4	1
0	97	1	12-Mar-14	5:55:03 PM	Consent	Contact	1	1	Debriefing	Demographics	20	1	2	2	99	2	99	20	20	4	5	3	7	7	7	5	filler3	ok	4	2	2	7	7	3	1	9	8	1	7	8	3	5	1	9	6	1	5	4	1
0	98	1	12-Mar-14	5:55:20 PM	Consent	Contact	2	1	Debriefing	Demographics	20	1	2	2	99	1	12	12	12	7	2	1	2	2	2	2	filler3	ok	4	2	2	7	7	3	1	9	8	1	7	8	3	5	1	9	6	1	5	4	1
0	99	1	12-Mar-14	5:55:41 PM	Consent	Contact	3	3	Debriefing	Demographics	19	1	6	6	99	2	99	15	19	5	3	7	6	4	4	3	filler3	ok	4	2	2	7	7	3	1	9	8	1	7	8	3	5	1	9	6	1	5	4	1
0	100	2	12-Mar-14	7:15:09 PM	Consent	Contact	1	2	Debriefing	Demographics	18	1	1	1	99	1	11	11	6 months	6	3	2	1	1	1	4	filler3	ok	4	2	2	7	7	3	1	9	8	1	7	8	3	5	1	9	6	1	5	4	1
0	101	2	12-Mar-14	7:14:40 PM	Consent	Contact	1	1	Debriefing	Demographics	20	1	2	2	99	2	99	20	20	5	4	1	7	7	7	5	filler3	ok	4	2	2	7	7	3	1	9	8	1	7	8	3	5	1	9	6	1	5	4	1
0	102	2	12-Mar-14	7:29:55 PM	Consent	Contact	2	2	Debriefing	Demographics	18	1	2	2	99	2	99	18	18	6	2	2	7	7	7	7	filler3	ok	4	9	2	4	7	8	1	2	9	1	7	8	8	5	1	9	6	1	5	4	1
0	103	2	12-Mar-14	7:30:18 PM	Consent	Contact	2	2	Debriefing	Demographics	19	1	2	2	99	2	99	13	19	3	5	3	6	6	6	4	filler3	ok	4	1	2	7	7	3	1	9	8	1	7	8	3	5	1	9	6	1	5	4	1
0	104	1	14-Mar-14	12:03:54 PM	Consent	Contact	5	2	Debriefing	Demographics	19	1	2	2	99	2	99	17	19	8	1	9	4	4	5	3	filler3	ok	4	2	2	7	7	3	1	9	8	1	7	8	3	5	1	9	6	1	5	4	1
0	105	2	14-Mar-14	12:02:54 PM	Consent	Contact	3	3	Debriefing	Demographics	20	1	2	2	99	2	99	16	20	6	3	6	6	5	6	1	filler3	ok	4	2	2	7	7	3	1	9	8	1	7	8	3	5	1	9	6	1	5	4	1
0	106	2	14-Mar-14	12:43:52 PM	Consent	Contact	1	1	Debriefing	Demographics	19	1	2	2	99	2	99	19	19	6	2	5	7	6	6	4	filler3	ok	4	2	2	7	7	3	1	9	8	1	7	8	3	5	1	9	6	1	5	4	1
0	107	2	14-Mar-14	1:40:18 PM	Consent	Contact	2	2	Debriefing	Demographics	20	1	2	2	99	2	99	15	20	4	5	2	7	6	7	5	filler3	ok	4	2	2	7	8	3	1	9	8	1	7	8	8	5	1	9	6	1	5	4	1
0	108	1	14-Mar-14	1:40:59 PM	Consent	Contact	4	3	Debriefing	Demographics	20	1	2	2	99	2	99	17	20	5	4	2	6	5	7	5	filler3	ok	4	2	2	7	7	3	1	9	8	1	7	8	8	5	1	9	6	1	5	4	1
1	109	1	14-Mar-14	2:07:25 PM	Consent	Contact	5	2	Debriefing	Demographics	21	2	2	2	99	2	99	21	21	4	5	1	7	5	4	3	filler3	ok	4	2	2	7	6	3	1	9	8	1	7	8	3	5	1	9	6	1	5	4	1
0	110	1	14-Mar-14	3:10:19 PM	Consent	Contact	1	1	Debriefing	Demographics	19	1	2	2	99	2	99	14	16	5	4	2	6	6	6	2	filler3	ok	4	2	2	7	7	3	1	9	8	1	7	8	3	5	1	9	6	1	5	4	1
0	111	1	14-Mar-14	3:10:39 PM	Consent	Contact	1	2	Debriefing	Demographics	18	1	2	2	99	2	99	15	18	5	2	4	7	7	6	5	filler3	ok	4	2	2	7	7	3	1	9	8	1	7	8	3	5	1	9	6	1	5	4	1
0	112	2	14-Mar-14	3:11:03 PM	Consent	Contact	2	2	Debriefing	Demographics	20	1	2	2	99	2	99	20	20	9	1	1	5	4	4	2	filler3	ok	4	9	2	4	7	8	1	9	8	1	7	8	3	5	1	9	6	1	5	4	1
0	113	1	14-Mar-14	3:10:01 PM	Consent	Contact	4	1	Debriefing	Demographics	19	1	2	2	99	2	99	16	19	7	2	7	5	5	4	3	filler3	ok	4	2	2	7	7	2	1	9	8	1	7	8	3	5	1	9	6	1	5	4	1
0	114	1	14-Mar-14	4:41:14 PM	Consent	Contact	4	4	Debriefing	Demographics	20	1	2	2	99	2	99	15	20	7	2	7	5	4	4	3	filler3	ok	4	2	2	7	7	3	1	9	8	1	7	8	8	5	1	9	6	1	5	4	1
0	115	2	14-Mar-14	4:41:52 PM	Consent	Contact	2	4	Debriefing	Demographics	19	1	2	2	99	2	99	17	19	4	5	2	7	5	6	5	filler3	ok	4	2	2	7	7	3	1	9	8	1	7	8	3	5	1	9	6	1	5	4	1
0	116	1	14-Mar-14	4:42:12 PM	Consent	Contact	2	2	Debriefing	Demographics	21	1	2	2	99	2	99	16	21	3	5	1	1	7	7	5	filler3	ok	4	2	2	7	7	3	1	2	8	1	7	8	3	5	1	9	6	1	5	4	1
0	117	2	14-Mar-14	5:51:02 PM	Consent	Contact	3	2	Debriefing	Demographics	18	1	2	2	99	2	99	14	16	5	3	3	6	3	5	5	filler3	ok	4	2	2	7	7	3	1	9	8	1	7	8	3	5	1	9	6	1	5	4	1
0	118	2	14-Mar-14	5:40:35 PM	Consent	Contact	3	2	Debriefing	Demographics	19	1	2	2	99	2	99	16	19	4	5	7	7	6	7	6	filler3	ok	4	2	2	7	7	3	1	9	8	1	7	8	3	5	1	9	6	1	5	4	1
0	119	1	17-Mar-14	12:07:16 PM	Consent	Contact	2	2	Debriefing	Demographics	20	1	2	2	99	2	99	14	20	8	1	1	7	5	6	5	filler3	ok	4	2	2	7	7	3	1	9	8	1	7	8	3	6	1	9	6	1	5	4	1
0	120	2	17-Mar-14	1:17:20 PM	Consent	Contact	1	2	Debriefing	Demographics	21	1	2	2	99	1	13	13	4	6	2	2	7	4	4	6	filler3	ok	4	2	2	7	7	3	1	9	8	1	7	8	3	5	1	9	6	1	5	4	1
0	121	2	17-Mar-14	12:06:14 PM	Consent	Contact	2	2	Debriefing	Demographics	22	1	2	2	99	2	99	19	22	6	3	7	7	5	6	6	filler3	ok	4	2	2	7	7	3	1	9	8	1	7	8	3	5	1	9	6	1	5	4	1
0	122	2	17-Mar-14	12:06:38 PM	Consent	Contact	3	2	Debriefing	Demographics	21	1	2	2	99	2	99	18	21	5	5	5	7	7	7	6	filler3	ok	4	2	2	7	7	3	1	9	8	1	7	8	3	5	1	9	6	1	5	4	1
0	123	1	17-Mar-14	12:55:41 PM	Consent	Contact	2	2	Debriefing	Demographics	20	1	2	2	99	2	99	15	20	7	2	3	6	5	5	2	filler3	ok	4	2	2	7	7	3	1	9	8	1	7	8	3	5	1	9	6	1	5	4	1
0	124	2	17-Mar-14	1:46:37 PM	Consent	Contact	2	3	Debriefing	Demographics	18	2	2	2	99	2	99	15	17	7	3	1	5	3	3	5	filler3	ok	4	2	2	7	7	3	1	9	8	1	7	8	3	5	1	9	6	1	5	4	1
0	125	1	17-Mar-14	1:45:31 PM	Consent	Contact	4	3	Debriefing	Demographics	19	1	2	2	99	2	99	14	19	4	3	6	7	7	7	5	filler3	ok	4	2	2	7	7	3	1	9	8	1	7	8	3	5	1	9	6	1	5	4	1
1	126	1	17-Mar-14	1:45:48 PM	Consent	Contact	4	2	Debriefing	Demographics	33	1	2	5	99	1	23	23	1	5	3	1	6	6	6	6	filler3	ok	4	2	2	7	7	3	1	9	8	1	7	8	3	5	1	9	6	1	5	4	1
0	127	2	17-Mar-14	1:41:26 PM	Consent	Contact	2	2	Debriefing	Demographics	19	1	2	2	99	2	99	14	19	4	3	3	6	7	7	5	filler3	ok	4	2	2	7	7	3	1	9	8	1	7	8	3	5	1	9	6	1	5	4	1
0	128	1	17-Mar-14	2:22:54 PM	Consent	Contact	2	3	Debriefing	Demographics	19	1	2	2	99	2	99	15	19	6	2	2	7	5	7	6	filler3	ok	4	2	2	6	7	3	1	9	8	1	7	8	3	5	1	9	6	1	5	4	1
0	129	1	17-Mar-14	2:25:20 PM	Consent	Contact	3	2	Debriefing	Demographics	19	1	2	2	99	2	99	14	19	5	3	5	7	6	6	5	filler3	ok	4	2	2	7	7	3	1	9	8	1	7	8	3	5	1	9	6	1	5	4	1
0	130	1	17-Mar-14	2:23:31 PM	Consent	Contact	5	4	Debriefing	Demographics	18	1	2	2	99	2	99	14	18	8	1	2	6	4	5	5	filler3	ok	4	2	2	7	7	3	1	9	8	1	7	8	3	5	1	9	6	1	5	4	1
0	131	1	17-Mar-14	2:23:13 PM	Consent	Contact	4	2	Debriefing	Demographics	19	1	2	2	99	2	99	14	19	5	4	3	7	5	5	3	filler3	ok	4	2	2	7	7	3	1	9	8	1	7	8	3	5	1	9	6	1	5	4	1
0	132	1	17-Mar-14	3:11:04 PM	Consent	Contact	2	2	Debriefing	Demographics	19	1	2	2	99	2	99	15	19	4	5	1	6	6	5	3	filler3	ok	4	2	2	7	7	3	1	9	8	1	7	8	3	5	1	9	6	1	5	4	1
0	133	2	17-Mar-14	3:10:15 PM	Consent	Contact	2	2	Debriefing	Demographics	20	2	2	2	99	2	99	15	20	5	4	1	7	5	6	3	filler3	ok	4	2	2	7	7	3	1	9	8	1	7	8	3	5	1	9	6	1	5	4	1
0	134	2	17-Mar-14	4:28:22 PM	Consent	Contact	2	1	Debriefing	Demographics	19	1	2	2	99	2	99	10	19	8	1	2	7	7	4	2	filler3	ok	4	2	2	7	7	3	1	9	8	1	7	8	3	5	1	9	6	1	5	4	1
0	135	2	17-Mar-14	4:28:48 PM	Consent	Contact	5	3	Debriefing	Demographics	19	1	2	2	WHITE	1	12	12	12	8	2	1	5	3	4	1	filler3	ok	4	2	2	7	7	3	1	9	8	1	7	8	3	5	1	9	6	1	5	4	1
1	136	2	17-Mar-14	5:55:46 PM	Consent	Contact	3	3	Debriefing	Demographics	23	2	2	2	99	2	99	22	23	6	2	5	6	6	7	6	filler3	ok	4	2	2	7	7	3	1	9	8	1	7	8	3	5	1	9	6	1	5	4	1
0	137	2	17-Mar-14	5:54:50 PM	Consent	Contact	2	5	Debriefing	Demographics	19	1	2	2	99	2	99	15	19	5	2	8	7	6	5	5	filler3	ok	4	2	2	7	7	3	1	9	8	1	7	8	3	5	1	9	6	1	5	4	1
0	138	1	18-Mar-14	12:56:52 PM	Consent	Contact	2	2	Debriefing	Demographics	20	1	2	2	99	2	99	16	20	8	2	3	6	5	4	1	filler3	ok	4	2	2	7	7	3	1	9	8	1	7	8	3	5	1	9	6	1	5	4	1
0	139	1	18-Mar-14	1:37:54 PM	Consent	Contact	2	1	Debriefing	Demographics	18	1	2	2	white british	2	99	14	18	6	2	1	4	3	5	2	filler3	ok	4	2	2	7	7	3	1	9	8	2	7	8	3	5	1	9	6	1	5	4	1
0	140	2	18-Mar-14	1:38:19 PM	Consent	Contact	5	2	Debriefing	Demographics	19	2	2	2	99	2	99	17	19	2	6	3	7	7	7	6	filler3	ok	4	2	2	7	7	3	1	9	8	1	7	8	3	5	1	9	6	1	5	4	1
0	141	1	18-Mar-14	1:36:55 PM	Consent	Contact	3	3	Debriefing	Demographics	19	2	2	2	99	2	99	19	19	6	3	1	7	5	7	5	filler3	ok	4	2	2	7	7	3	1	9	8	1	7	8	3	5	1	9	6	1	5	4	1
0	142	2	18-Mar-14	1:37:23 PM	Consent	Contact	3	3	Debriefing	Demographics	21	1	2	2	99	1	10	10	3	8	1	2	1	1	1	4	filler3	ok	4	2	2	7	7	3	1	9	8	1	7	8	3	5	1	9	6	1	5	4	1
0	143	2	18-Mar-14	2:16:15 PM	Consent	Contact	1	2	Debriefing	Demographics	19	1	2	2	99	2	99	15	19	7	3	1	7	7	6	3	filler3	ok	4	2	2	7	7	3	1	9	8	1	7	8	3	5	1	9	6	1	5	4	1
0	144	1	18-Mar-14	2:56:41 PM	Consent	Contact	3	3	Debriefing	Demographics	18	1	2	2	99	2	99	14	18	5	4	4	5	5	6	3	filler3	ok	4	2	3	7	7	3	1	9	8	1	7	8	3	5	1	9	6	1	5	4	1
0	145	2	18-Mar-14	6:03:35 PM	Consent	Contact	2	2	Debriefing	Demographics	21	1	2	2	99	2	99	16	16	8	1	5	4	1	4	5	filler3	ok	4	2	2	7	7	3	1	9	8	1	7	8	3	5	1	9	6	1	5	4	1
0	146	1	19-Mar-14	1:09:22 PM	Consent	Contact	3	2	Debriefing	Demographics	18	2	2	2	99	2	99	15	16	8	2	3	6	5	5	3	filler3	ok	4	2	2	7	7	3	1	9	8	1	7	8	3	5	1	9	6	1	5	4	1
0	147	1	19-Mar-14	1:11:14 PM	Consent	Contact	2	3	Debriefing	Demographics	19	1	2	2	99	2	99	19	19	5	2	2	7	7	7	5	filler3	ok	4	2	2	7	7	3	1	9	8	1	7	8	3	5	1	9	6	1	5	4	1
0	148	2	19-Mar-14	1:13:09 PM	Consent	Contact	3	3	Debriefing	Demographics	19	1	2	2	99	2	99	16	19	5	4	9	6	5	5	1	filler3	ok	4	2	2	7	7	3	1	9	8	1	7	8	3	5	1	9	6	1	5	4	1
0	149	1	21-Mar-14	12:02:38 PM	Consent	Contact	2	4	Debriefing	Demographics	18	1	2	2	99	2	99	14	18	3	6	2	7	7	6	6	filler3	ok	4	2	2	7	7	3	1	9	8	1	7	8	8	5	1	9	6	1	5	4	1
0	150	2	21-Mar-14	12:03:04 PM	Consent	Contact	2	2	Debriefing	Demographics	19	1	2	2	99	2	99	15	19	7	2	9	7	6	7	2	filler3	ok	4	2	2	7	7	3	1	9	8	1	7	8	3	5	1	9	6	1	5	4	1
0	151	2	21-Mar-14	3:09:57 PM	Consent	Contact	4	4	Debriefing	Demographics	18	1	2	2	99	2	99	16	18	6	2	1	4	3	4	5	filler3	ok	4	2	2	7	7	3	1	9	8	1	7	8	3	5	1	9	6	1	5	4	1
0	152	1	24-Mar-14	1:25:11 PM	Consent	Contact	4	3	Debriefing	Demographics	19	1	2	2	99	2	99	19	19	5	4	5	7	7	6	4	filler3	ok	4	3	2	7	7	3	1	9	8	1	7	8	3	5	1	9	6	1	5	4	1
0	153	2	24-Mar-14	2:59:27 PM	Consent	Contact	4	2	Debriefing	Demographics	19	1	2	2	99	2	99	15	19	5	4	3	6	7	7	4	filler3	ok	4	2	2	7	7	3	1	9	8	1	7	8	3	5	1	9	6	1	5	4	1
0	154	2	24-Mar-14	3:00:32 PM	Consent	Contact	2	2	Debriefing	Demographics	18	1	2	2	99	2	99	14	18	5	4	1	5	5	7	4	filler3	ok	4	2	2	7	7	3	1	9	8	1	7	8	3	5	1	9	6	1	5	4	1
0	155	1	24-Mar-14	7:14:50 PM	Consent	Contact	3	3	Debriefing	Demographics	20	1	2	2	99	1	13	13	2	8	2	1	1	1	4	1	filler3	ok	4	9	2	4	7	8	1	2	8	1	7	3	3	6	1	2	6	1	5	7	1
0	156	1	24-Mar-14	7:17:19 PM	Consent	Contact	1	2	Debriefing	Demographics	20	2	2	2	99	2	99	14	20	6	3	3	7	6	7	2	filler3	ok	4	2	2	7	7	3	1	9	8	1	7	8	3	5	1	9	6	1	5	4	1
1	157	1	25-Mar-14	12:44:47 PM	Consent	Contact	3	2	Debriefing	Demographics	18	2	2	2	99	2	99	15	18	5	4	9	7	5	7	5	filler3	ok	4	2	2	7	7	3	1	9	8	1	7	8	3	5	2	9	6	1	5	4	1
0	158	1	25-Mar-14	1:31:13 PM	Consent	Contact	3	5	Debriefing	Demographics	19	1	2	2	99	2	99	19	19	3	6	3	7	7	7	5	filler3	ok	4	2	2	7	7	3	1	9	8	1	7	8	3	5	1	9	6	1	5	4	1
0	159	2	25-Mar-14	5:17:03 PM	Consent	Contact	3	2	Debriefing	Demographics	20	1	2	2	99	2	99	20	18	7	2	3	7	6	2	2	filler3	ok	4	2	2	7	7	3	1	9	8	1	7	8	3	5	1	9	6	1	5	4	1
0	160	2	27-Mar-14	1:24:34 PM	Consent	Contact	5	3	Debriefing	Demographics	19	1	2	2	99	2	99	15	19	4	5	6	7	6	7	5	filler3	ok	4	1	2	7	7	3	1	9	8	1	7	8	8	5	1	9	6	1	5	4	1
0	161	1	27-Mar-14	3:09:28 PM	Consent	Contact	2	1	Debriefing	Demographics	20	1	2	2	99	2	99	20	20	5	1	2	6	6	6	2	filler3	ok	4	2	2	7	7	3	1	9	8	1	7	8	3	5	1	9	6	1	5	4	1
0	162	1	27-Mar-14	5:48:45 PM	Consent	Contact	2	2	Debriefing	Demographics	22	1	2	2	99	1	11	11	3	5	2	7	2	2	4	1	filler3	ok	4	2	2	7	7	3	1	9	8	1	7	8	3	5	1	9	6	1	5	4	1
[truncated: 129 more columns]
