# Supplementary material for: Moving Morality Beyond the In-Group: Liberals and Conservatives Show Differences on Group-Framed Moral Foundations and These Differences Mediate the Relationships to Perceived Bias and Threat
Source: Front Psychol. 2021 Apr 21;12:579908. doi: 10.3389/fpsyg.2021.579908 (PMC8096906; doi:10.3389/fpsyg.2021.579908)
Supplement: Supplementary file 4 [file Data_Sheet_4.CSV]

i-o Specific MFQ Study 2 data
RemDist	Participant	Date	Consent	randomize	select2	mfq1ir	mfq2ir	mfq3ir	mfq4ir	mfq5ir	mfq6ic	mfq7ir	mfq8ir	mfq9ir	mfq10ir	mfq11ir	mfq12ir	mfq13ir	mfq14ir	mfq15ir	mfq16ir	mfq17ij	mfq18ij	mfq19ij	mfq20ij	mfq21ij	mfq22ic	mfq23ij	mfq24ij	mfq25ij	mfq26ij	mfq27ij	mfq28ij	mfq29ij	mfq30ij	mfq31ij	mfq32ij	fillinst	fil1	fil2	fil3	fil4	fil5	fil6	fil7	fil8	fil9	fil10	fil11
0	1	7-Oct-16	1	5	2	6	6	4	2	4	1	4	6	1	4	1	1	4	1	4	4	6	6	3	6	5	6	1	6	1	5	6	5	3	3	6	1	ok	4	2	2	7	7	3	1	9	8	1	7
0	2	7-Oct-16	1	2	2	4	3	2	3	3	1	6	6	4	2	3	6	5	3	6	1	5	6	3	4	3	6	5	4	2	6	2	6	3	5	2	4	ok	4	2	2	7	7	3	1	9	8	1	7
0	3	7-Oct-16	1	1	2	1	1	1	1	1	1	1	1	1	1	1	1	1	1	1	1	1	5	5	5	1	6	4	1	1	5	2	6	2	1	2	5	ok	4	2	2	7	7	3	1	9	8	1	7
0	4	7-Oct-16	1	6	2	6	6	2	5	4	1	3	6	4	3	3	6	6	3	5	1	5	6	4	5	2	6	5	3	2	1	3	6	4	4	6	3	ok	4	2	2	7	7	3	1	9	8	1	7
0	5	7-Oct-16	1	4	2	2	3	1	6	4	1	3	1	3	1	3	1	4	1	6	1	5	6	3	2	5	6	6	1	2	1	1	6	2	1	6	1	ok	4	2	2	7	7	3	1	9	8	1	7
0	6	7-Oct-16	1	4	2	6	6	2	4	5	1	5	5	5	2	6	6	6	4	6	2	4	6	4	4	1	6	6	1	5	1	1	6	6	1	6	1	ok	4	2	2	7	7	3	1	9	8	1	7
0	7	7-Oct-16	1	3	2	3	6	1	1	1	1	5	6	3	1	1	6	6	3	3	1	1	6	5	2	1	6	1	1	1	5	1	2	3	1	4	1	ok	4	2	2	7	7	3	1	9	8	1	7
0	8	7-Oct-16	1	6	2	5	6	1	5	5	1	5	6	3	4	6	6	6	2	6	5	6	6	1	6	6	6	5	6	2	6	3	6	5	6	6	4	ok	4	2	2	7	7	3	1	9	8	1	7
2	9	7-Oct-16	1	6	2	3	3	4	3	4	4	4	3	4	5	4	4	3	5	2	3	4	3	5	3	3	4	6	3	4	3	3	5	4	4	5	4	ok	4	2	2	7	7	3	1	9	8	1	7
0	10	7-Oct-16	1	1	2	2	4	2	5	4	1	2	4	4	4	2	5	5	2	5	2	5	6	4	5	2	6	6	5	4	2	4	6	3	3	6	3	ok	4	2	2	7	7	3	1	9	8	1	7
2	11	7-Oct-16	1	6	2	6	6	6	6	6	4	6	6	6	6	6	6	6	6	6	1	6	6	6	6	3	6	6	6	3	3	6	6	4	3	6	4	ok	4	2	2	7	7	3	1	9	8	1	7
0	12	7-Oct-16	1	5	2	5	5	4	4	5	1	6	5	5	3	4	6	6	4	5	2	6	6	4	4	5	6	6	6	1	3	3	6	5	5	2	2	ok	4	2	2	7	7	3	1	9	8	1	7
0	13	7-Oct-16	1	5	2	5	5	4	4	3	3	4	4	3	4	4	4	4	2	4	2	4	6	6	5	2	6	4	3	4	2	4	6	6	3	6	2	ok	4	2	2	7	7	3	1	9	8	1	7
4	14	7-Oct-16	1	5	2	3	3	4	3	3	1	3	3	3	4	5	2	4	3	5	2	2	4	4	4	2	6	2	2	4	2	2	5	5	3	5	4	ok	4	2	2	7	7	3	1	9	8	1	7
0	15	7-Oct-16	1	4	2	4	3	2	3	2	1	5	5	2	2	3	5	6	3	4	1	4	6	5	2	4	6	1	5	4	3	5	6	4	2	6	2	ok	4	2	2	7	7	3	1	9	8	1	7
2	16	7-Oct-16	1	3	2	2	4	2	2	3	3	5	3	2	3	4	4	4	2	4	1	2	5	4	3	4	5	6	3	4	3	5	3	1	2	3	2	ok	4	2	2	7	7	3	1	9	8	1	7
0	17	7-Oct-16	1	3	2	5	6	4	4	5	1	6	5	5	4	5	5	5	5	5	2	3	4	3	3	4	5	6	2	4	3	4	3	4	3	3	4	ok	4	2	2	7	7	3	1	9	8	1	7
0	18	7-Oct-16	1	3	2	4	3	4	4	3	2	4	3	3	3	4	4	3	2	5	1	4	5	5	5	5	5	5	4	4	5	4	6	3	4	3	4	ok	4	2	2	7	7	3	1	9	8	1	7
0	19	7-Oct-16	1	5	2	6	5	6	4	5	1	6	6	4	4	4	6	5	6	5	2	5	6	6	4	2	6	2	4	3	4	4	1	4	3	3	2	ok	4	2	2	7	7	3	1	9	8	1	7
0	20	7-Oct-16	1	4	2	4	6	5	6	6	1	6	6	5	6	6	6	6	4	4	2	6	6	6	6	4	6	6	6	2	3	5	6	4	2	4	2	ok	4	2	2	7	7	3	1	9	8	1	7
0	21	7-Oct-16	1	5	2	5	5	3	3	1	1	6	4	2	2	2	6	6	2	5	1	6	6	4	3	2	6	6	5	2	1	1	6	5	1	4	1	ok	4	2	2	7	7	3	1	9	8	1	7
2	22	7-Oct-16	1	3	2	4	4	4	6	4	3	5	6	5	3	5	6	4	4	4	2	6	5	5	6	6	6	6	6	4	5	4	6	3	1	2	4	ok	4	2	2	7	7	3	1	9	8	1	7
2	23	7-Oct-16	1	3	2	4	2	4	3	2	4	4	5	4	3	3	4	2	4	5	3	6	4	5	5	4	5	2	2	3	3	3	3	3	4	4	4	ok	4	2	2	7	7	3	1	9	8	1	7
2	24	7-Oct-16	1	3	2	3	3	2	2	2	3	3	2	3	3	3	2	3	4	3	3	4	3	3	3	3	3	3	3	3	3	4	3	4	3	4	4	ok	4	2	2	7	7	3	1	9	8	1	7
0	25	7-Oct-16	1	5	2	6	6	3	4	4	1	6	5	4	4	4	4	6	3	5	1	6	6	2	5	3	6	5	5	2	1	4	6	4	2	5	1	ok	4	2	2	7	7	3	1	9	8	1	7
0	26	7-Oct-16	1	5	2	3	4	5	3	3	1	3	5	4	3	1	4	5	3	4	1	6	6	2	6	4	6	1	4	1	6	6	6	6	1	5	6	ok	4	2	2	7	7	3	1	9	8	1	7
0	27	7-Oct-16	1	3	2	2	3	3	4	4	1	3	3	3	3	3	4	4	3	3	2	4	5	5	6	5	6	5	5	4	4	5	2	4	4	5	4	ok	4	2	2	7	7	3	1	9	8	1	7
2	28	7-Oct-16	1	5	2	3	4	4	4	2	3	5	3	3	3	1	5	4	3	3	1	3	4	2	2	2	6	2	3	2	4	4	2	4	1	2	1	ok	4	2	2	7	7	3	1	9	8	1	7
0	29	7-Oct-16	1	4	2	5	5	2	4	3	1	5	5	3	3	3	5	4	3	5	3	5	3	2	3	3	6	5	1	3	1	2	6	4	3	1	2	ok	4	2	2	7	7	3	1	9	8	1	7
0	30	7-Oct-16	1	5	2	4	5	3	3	2	1	4	5	3	3	3	5	5	3	5	1	4	6	4	3	3	6	2	4	2	2	3	5	5	3	2	2	ok	4	2	2	7	7	3	1	9	8	1	7
0	31	7-Oct-16	1	1	2	1	3	1	4	4	1	4	4	3	2	4	4	2	2	4	4	6	6	3	6	3	6	4	4	4	5	4	6	3	4	6	4	ok	4	2	2	7	7	3	1	9	8	1	7
0	32	7-Oct-16	1	3	2	1	1	1	1	1	1	1	1	1	1	1	1	1	1	1	1	1	1	4	1	1	5	1	1	1	1	1	1	1	1	1	1	ok	4	2	2	7	7	3	1	9	8	1	7
0	33	7-Oct-16	1	4	2	2	4	5	1	1	1	5	2	3	2	1	2	5	4	6	1	6	6	5	1	1	6	4	1	1	1	1	1	6	1	1	1	ok	4	2	2	7	7	3	1	9	8	1	7
0	34	7-Oct-16	1	5	2	3	2	2	3	1	1	2	3	3	1	1	2	3	2	2	1	4	4	4	3	1	6	6	3	4	4	1	6	1	3	4	1	ok	4	2	2	7	7	3	1	9	8	1	7
0	35	7-Oct-16	1	4	2	5	6	5	5	3	1	5	5	6	4	5	5	6	5	5	3	6	6	5	4	3	6	6	5	4	3	3	6	5	4	4	1	ok	4	2	2	7	7	3	1	9	8	1	7
0	36	7-Oct-16	1	6	2	5	4	3	5	6	1	4	6	5	5	6	5	6	4	6	5	4	4	6	4	5	6	3	4	4	5	4	6	5	4	4	1	ok	4	2	2	7	7	3	1	9	8	1	7
0	37	7-Oct-16	1	3	2	2	6	4	4	1	1	6	5	5	1	1	5	6	4	5	1	6	6	3	4	1	6	4	6	5	1	1	6	4	3	4	1	ok	4	2	2	7	7	3	1	9	8	1	7
0	38	7-Oct-16	1	1	2	4	3	2	3	2	1	5	3	3	1	4	4	4	2	4	1	4	4	2	5	3	6	6	4	1	5	2	3	3	4	5	2	ok	4	2	2	7	7	3	1	9	8	1	7
0	39	7-Oct-16	1	1	2	5	2	3	3	4	3	1	4	2	1	2	1	5	3	5	1	4	6	5	5	5	6	6	5	5	4	5	4	2	5	5	4	ok	4	2	2	7	7	3	1	9	8	1	7
0	40	7-Oct-16	1	3	2	5	4	1	1	5	1	5	5	5	3	4	5	5	1	5	1	4	5	2	5	5	6	3	4	2	5	5	6	1	4	5	1	ok	4	2	2	7	7	3	1	9	8	1	7
0	41	7-Oct-16	1	6	2	2	3	1	2	3	3	3	3	2	2	3	3	4	1	4	1	5	6	1	3	1	6	2	6	3	5	1	6	6	3	4	1	ok	4	2	2	7	7	3	1	9	8	1	7
0	42	7-Oct-16	1	3	2	4	6	1	2	1	1	6	3	4	1	1	5	6	2	6	1	6	6	5	2	1	6	6	5	1	3	1	1	3	1	4	1	ok	4	2	2	7	7	3	1	9	8	1	7
0	43	7-Oct-16	1	2	2	5	5	1	1	2	1	5	5	3	1	2	5	6	1	4	1	6	5	3	3	2	6	6	4	4	2	2	6	3	2	3	3	ok	4	2	2	7	7	3	1	9	8	1	7
0	44	7-Oct-16	1	4	2	5	5	4	2	3	1	6	4	4	2	2	6	5	2	6	1	6	6	6	4	2	6	2	3	4	5	4	3	4	1	5	1	ok	4	2	2	7	7	3	1	9	8	1	7
0	45	7-Oct-16	1	3	2	3	4	2	2	4	1	4	3	3	2	4	3	5	3	4	1	5	5	4	4	4	6	4	5	5	4	4	6	3	2	5	3	ok	4	2	2	7	7	3	1	9	8	1	7
2	46	7-Oct-16	1	1	2	5	5	4	6	6	3	6	4	6	5	6	5	6	5	4	4	4	6	5	4	6	6	6	6	5	4	4	5	4	3	4	4	ok	4	2	2	7	7	2	1	9	8	1	7
0	47	7-Oct-16	1	1	2	2	2	2	2	2	1	2	2	2	2	2	2	4	2	2	2	4	5	6	5	4	6	5	5	3	6	5	6	2	4	3	2	ok	4	2	2	7	7	3	1	9	8	1	7
0	48	7-Oct-16	1	4	2	4	5	2	4	4	1	2	4	4	3	2	5	5	2	4	1	5	6	5	4	4	6	5	5	3	1	4	6	4	3	6	4	ok	4	2	2	7	7	3	1	9	8	1	7
0	49	7-Oct-16	1	3	2	4	4	4	5	5	1	5	5	5	5	4	5	4	3	4	3	4	6	3	4	3	6	2	3	5	4	4	6	5	1	5	2	ok	4	2	2	7	7	3	1	9	8	1	7
0	50	7-Oct-16	1	4	2	4	4	2	5	3	1	3	4	3	3	2	5	5	3	4	2	5	6	5	6	3	6	5	6	2	4	4	6	4	3	5	5	ok	4	2	2	7	7	3	1	9	8	1	7
0	51	7-Oct-16	1	2	2	4	4	5	4	4	1	1	3	3	5	4	4	4	1	2	1	6	6	1	2	1	6	1	3	2	1	2	6	3	3	1	4	ok	4	2	2	7	7	3	1	9	8	1	7
2	52	7-Oct-16	1	2	2	4	6	4	6	5	5	5	4	4	4	6	4	5	5	4	5	4	6	4	5	4	6	5	6	6	4	4	6	6	4	4	5	ok	4	2	2	7	7	3	1	9	8	1	7
0	53	7-Oct-16	1	5	2	3	3	3	4	4	1	3	4	3	2	3	2	5	3	2	2	5	5	6	6	3	6	2	3	4	2	2	3	3	2	6	3	ok	4	2	2	7	7	3	1	9	8	1	7
0	54	7-Oct-16	1	3	2	4	4	1	4	3	3	2	5	3	1	3	5	5	1	5	1	4	6	4	2	1	6	4	1	4	4	4	6	2	2	5	1	ok	4	2	2	7	7	3	1	9	8	1	7
0	55	7-Oct-16	1	4	2	6	6	2	3	6	1	6	6	4	4	2	6	6	2	5	2	6	6	3	2	4	6	4	3	6	6	2	6	2	3	5	2	ok	4	2	2	7	7	3	1	9	8	1	7
0	56	7-Oct-16	1	4	2	5	4	4	5	5	1	5	5	5	4	5	5	5	5	5	3	6	6	5	5	4	6	3	5	3	5	5	3	2	6	6	2	ok	4	2	2	7	7	3	1	9	8	1	7
3	57	7-Oct-16	1	6	2	4	5	4	5	5	2	4	6	5	2	3	6	6	3	5	2	3	4	4	3	2	6	6	3	4	4	4	3	4	4	4	3	ok	4	2	2	7	7	3	1	9	8	1	7
0	58	7-Oct-16	1	2	2	1	4	1	4	3	1	3	3	2	2	4	4	1	4	3	1	4	4	6	4	4	6	5	3	5	4	2	6	2	4	6	2	ok	4	2	2	7	7	3	1	9	8	1	7
0	59	7-Oct-16	1	1	2	5	6	4	3	4	2	4	5	3	4	2	5	5	2	4	3	5	6	6	4	2	6	5	6	3	5	3	6	3	5	5	2	ok	4	2	2	7	7	3	1	9	8	1	7
2	60	7-Oct-16	1	3	2	2	5	5	4	4	4	2	5	4	5	3	4	4	6	2	3	4	4	5	6	5	4	5	4	5	5	4	4	3	6	6	5	ok	4	2	2	7	7	3	1	9	8	1	7
0	61	7-Oct-16	1	5	2	6	6	5	6	6	1	6	6	6	6	6	5	6	6	5	5	6	6	6	6	6	6	3	6	1	6	4	6	4	4	5	6	ok	4	2	2	7	7	3	1	9	8	1	7
0	62	7-Oct-16	1	5	2	3	5	3	3	3	2	4	5	3	2	3	4	4	2	3	2	5	6	4	5	2	6	6	5	4	3	3	6	6	5	4	3	ok	4	2	2	7	7	3	1	9	8	1	7
2	63	7-Oct-16	1	4	2	3	4	4	4	4	2	4	4	4	3	2	5	5	5	4	3	4	5	4	5	4	5	6	5	5	2	4	2	5	5	5	4	ok	4	2	2	7	7	3	1	9	8	1	7
0	64	7-Oct-16	1	4	2	4	2	2	3	4	1	4	2	4	2	3	4	3	2	4	4	6	5	4	3	4	6	3	5	4	5	5	6	5	3	4	5	ok	4	2	2	7	7	3	1	9	8	1	7
0	65	7-Oct-16	1	1	2	3	3	2	2	2	1	2	4	3	2	3	4	5	3	4	1	2	5	2	2	2	6	6	4	2	2	2	5	4	2	2	1	ok	4	2	2	7	7	3	1	9	8	1	7
0	66	7-Oct-16	1	2	2	6	5	4	6	5	1	4	6	6	4	5	6	6	5	6	5	4	5	6	5	4	6	6	6	5	3	1	6	3	3	5	3	ok	4	2	2	7	7	3	1	9	8	1	7
0	67	7-Oct-16	1	3	2	5	4	1	1	4	1	6	5	6	2	5	6	5	1	5	1	4	6	1	1	3	6	6	4	3	2	4	5	4	2	6	1	ok	4	2	2	7	7	3	1	9	8	1	7
0	68	7-Oct-16	1	5	2	2	6	3	2	3	1	5	5	5	2	2	3	6	5	6	1	5	6	4	4	1	6	1	4	4	4	1	6	3	3	6	2	ok	4	2	2	7	7	3	1	9	8	1	7
0	69	7-Oct-16	1	5	2	5	6	2	2	1	1	5	5	2	1	1	6	6	2	5	1	5	6	3	4	2	6	2	5	2	4	2	2	5	1	5	1	ok	4	2	2	7	7	3	1	9	8	1	7
2	70	7-Oct-16	1	2	2	3	3	2	2	3	4	3	5	5	2	2	5	5	3	4	1	3	4	4	2	3	6	2	3	2	2	2	6	4	1	2	1	ok	4	2	2	7	7	3	1	9	8	1	7
0	71	7-Oct-16	1	2	2	5	3	4	3	3	1	4	5	6	4	5	6	5	5	5	2	3	5	6	3	4	6	6	4	4	5	6	2	2	2	6	1	ok	4	2	2	7	7	3	1	9	8	1	7
0	72	7-Oct-16	1	2	2	1	3	1	1	1	1	1	1	3	3	1	1	1	3	3	1	1	1	5	4	1	6	1	1	2	4	1	4	4	1	1	1	ok	4	2	2	7	7	3	1	9	8	1	7
0	73	7-Oct-16	1	3	2	3	6	4	5	4	1	4	6	5	4	4	4	6	4	5	4	4	5	5	6	5	6	4	6	3	4	5	6	3	5	5	4	ok	4	2	2	7	7	3	1	9	8	1	7
0	74	7-Oct-16	1	5	2	3	3	3	5	3	1	3	5	4	2	3	4	5	3	4	5	5	5	5	5	5	6	4	6	5	5	5	6	3	4	4	4	ok	4	2	2	7	7	3	1	9	8	1	7
0	75	7-Oct-16	1	3	2	5	6	5	4	5	2	6	6	6	5	4	5	5	5	4	4	5	6	5	6	4	6	4	5	2	6	3	6	3	6	6	5	ok	4	2	2	7	7	3	1	9	8	1	7
2	76	7-Oct-16	1	6	2	6	5	6	2	1	4	6	3	1	6	1	3	1	1	2	1	5	6	6	4	2	6	3	5	1	2	2	6	1	2	6	1	ok	4	2	2	7	7	3	1	9	8	1	7
0	77	8-Oct-16	1	1	2	4	4	1	2	2	1	3	2	2	1	4	4	4	1	5	1	6	6	1	4	2	6	6	6	1	1	3	6	5	3	3	1	ok	4	2	2	7	7	3	1	9	8	1	7
0	78	8-Oct-16	1	1	2	2	4	4	5	4	1	4	6	6	5	3	5	5	5	6	1	4	4	6	6	2	6	2	4	2	4	3	2	3	4	5	3	ok	4	2	2	7	7	3	1	9	8	1	7
0	79	8-Oct-16	1	2	2	2	2	3	3	4	1	3	3	5	4	4	4	5	2	6	2	2	6	5	5	1	6	6	4	2	2	2	6	2	4	3	1	ok	4	2	2	7	7	3	1	9	8	1	7
0	80	8-Oct-16	1	6	2	4	2	3	1	3	1	4	1	2	1	2	4	3	2	2	1	3	4	6	5	1	6	6	2	2	5	2	4	3	1	2	1	ok	4	2	2	7	7	3	1	9	8	1	7
0	81	8-Oct-16	1	6	2	2	2	2	3	4	3	3	3	3	1	3	2	2	4	5	4	3	2	3	4	4	6	4	4	4	4	3	3	3	3	3	5	ok	4	2	2	7	7	3	1	9	8	1	7
0	82	8-Oct-16	1	5	2	6	6	1	1	2	1	5	6	4	1	2	6	6	1	5	1	5	6	2	1	2	6	6	6	1	2	1	6	6	1	1	1	ok	4	2	2	7	7	3	1	9	8	1	7
0	83	8-Oct-16	1	2	2	1	1	1	1	1	1	1	1	1	1	1	1	1	1	1	1	4	6	5	2	4	6	6	2	6	4	3	6	6	1	2	1	ok	4	2	2	7	7	3	1	9	8	1	7
2	84	8-Oct-16	1	3	2	5	4	3	4	4	4	4	4	4	5	4	4	4	4	2	2	4	2	4	5	3	4	4	4	4	4	3	2	4	3	3	3	ok	4	2	2	7	7	3	1	9	8	1	7
0	85	8-Oct-16	1	4	2	5	5	3	4	5	3	6	5	5	3	3	5	5	2	5	1	6	5	4	4	3	6	4	5	2	2	4	4	4	2	3	3	ok	4	2	2	7	7	3	1	9	8	1	7
0	86	8-Oct-16	1	2	2	4	5	5	5	5	2	4	6	5	5	4	5	5	5	4	2	4	5	4	5	4	6	5	5	5	3	5	1	5	5	6	4	ok	4	2	2	7	7	3	1	9	8	1	7
0	87	8-Oct-16	1	1	2	4	4	2	2	6	1	4	2	4	2	5	5	6	4	6	1	6	6	5	2	2	6	4	5	6	2	4	6	3	5	6	2	ok	4	2	2	7	7	3	1	9	8	1	7
0	88	8-Oct-16	1	4	2	5	5	3	5	5	1	6	6	5	3	5	6	5	4	5	2	6	6	5	5	5	6	6	5	5	2	5	6	4	4	5	4	ok	4	2	2	7	7	3	1	9	8	1	7
0	89	8-Oct-16	1	3	2	4	5	3	5	4	1	5	5	5	3	4	5	5	2	6	1	4	5	4	6	4	5	6	5	2	4	4	3	2	3	4	4	ok	4	2	2	7	7	3	1	9	8	1	7
0	90	8-Oct-16	1	4	2	2	1	3	4	3	1	3	3	3	3	3	4	3	3	4	2	4	5	6	4	4	6	4	4	3	3	3	5	3	3	4	2	ok	4	2	2	7	7	3	1	9	8	1	7
0	91	8-Oct-16	1	5	2	4	4	3	3	5	1	3	5	5	3	4	6	6	3	5	2	5	6	5	5	5	6	5	6	4	4	5	6	4	2	6	4	ok	4	2	2	7	7	3	1	9	8	1	7
0	92	8-Oct-16	1	2	2	4	5	2	4	2	1	4	5	4	1	4	4	4	2	4	1	3	6	4	1	1	6	4	3	4	1	1	6	6	1	2	1	ok	4	2	2	7	7	3	1	9	8	1	7
0	93	8-Oct-16	1	1	2	3	3	3	4	4	1	4	5	5	3	4	4	6	3	6	1	4	6	5	4	2	6	2	4	2	4	2	2	1	3	6	1	ok	4	2	2	7	7	3	1	9	8	1	7
0	94	8-Oct-16	1	5	2	3	6	1	1	1	1	5	3	1	1	1	3	4	1	3	1	4	4	1	1	1	6	4	1	1	1	1	6	4	1	5	1	ok	4	2	2	7	7	3	1	9	8	1	7
0	95	8-Oct-16	1	6	2	3	3	3	4	4	2	3	3	3	3	3	3	3	3	3	1	4	5	5	5	4	6	5	4	4	5	4	6	4	3	5	4	ok	4	2	2	7	7	3	1	9	8	1	7
0	96	8-Oct-16	1	5	2	4	4	2	4	4	1	2	3	3	3	4	4	4	3	5	1	3	5	4	5	4	6	2	5	3	3	3	3	3	3	4	4	ok	4	2	2	7	7	4	1	9	8	1	7
3	97	8-Oct-16	1	1	2	3	4	2	2	2	1	4	2	2	4	2	3	3	2	4	5	3	4	1	5	3	6	2	5	2	4	3	6	3	2	3	5	ok	4	2	2	7	7	3	1	9	8	1	7
0	98	8-Oct-16	1	5	2	6	4	1	2	4	1	6	5	3	2	4	6	6	1	5	1	6	6	4	3	4	5	6	5	1	4	1	6	5	1	1	3	ok	4	2	2	7	7	3	1	9	8	1	7
0	99	8-Oct-16	1	1	2	4	4	3	3	3	1	4	4	4	4	4	4	4	4	4	3	4	5	4	5	4	6	3	4	4	2	3	6	3	4	5	2	ok	4	2	2	7	7	3	1	9	8	1	7
0	100	8-Oct-16	1	2	2	1	4	1	1	3	1	4	3	1	1	3	4	4	1	4	1	5	5	2	2	1	6	4	2	4	1	2	6	2	2	1	1	ok	4	2	2	7	7	3	1	9	8	1	7
0	101	8-Oct-16	1	4	2	4	5	4	2	3	3	5	5	5	3	4	5	5	3	5	1	5	5	4	2	3	6	5	5	2	4	2	5	5	3	2	2	ok	4	2	2	7	7	3	1	9	8	1	7
0	102	8-Oct-16	1	4	2	3	2	4	5	4	1	4	4	4	5	5	5	2	4	6	1	5	6	6	6	6	6	6	5	5	6	4	2	5	4	2	2	ok	4	2	2	7	7	3	1	9	8	1	7
0	103	8-Oct-16	1	3	2	4	3	1	4	6	1	1	5	4	3	4	4	6	1	4	1	5	6	4	6	5	6	6	4	3	4	3	6	6	2	4	1	ok	4	2	2	7	7	3	1	9	8	1	7
0	104	8-Oct-16	1	3	2	3	2	1	2	4	3	4	4	3	2	4	3	4	2	4	1	4	5	4	3	3	6	3	5	5	1	2	5	3	6	3	1	ok	4	2	2	7	7	3	1	9	8	1	7
2	105	8-Oct-16	1	3	2	3	3	3	3	2	4	4	3	3	3	3	3	3	3	3	1	4	4	3	2	3	4	3	2	3	3	3	4	5	3	3	2	ok	4	2	2	7	7	3	1	9	8	1	7
0	106	8-Oct-16	1	6	2	5	2	4	4	5	1	4	5	6	5	5	5	4	4	5	4	5	6	4	6	5	6	6	5	6	6	4	6	3	1	6	4	ok	4	2	2	7	7	3	1	9	8	1	7
0	107	8-Oct-16	1	6	2	3	3	2	3	3	1	3	3	2	2	3	3	3	2	3	3	3	4	3	3	4	4	4	4	3	3	4	4	4	4	4	4	ok	4	2	2	7	7	3	1	9	8	1	7
0	108	8-Oct-16	1	5	2	4	3	4	5	1	1	5	6	6	4	1	6	6	3	5	1	4	5	5	5	1	5	2	6	2	1	1	6	1	2	6	1	ok	4	2	2	7	7	3	1	9	8	1	7
2	109	8-Oct-16	1	4	2	2	4	3	3	3	4	3	4	4	3	2	5	4	3	2	1	5	6	6	6	4	5	6	6	6	3	3	6	3	4	6	5	ok	4	2	2	7	7	3	1	9	8	1	7
0	110	8-Oct-16	1	2	2	1	1	1	1	1	1	1	1	1	1	1	1	1	1	1	1	4	1	2	4	5	6	5	1	1	1	1	6	1	1	6	1	ok	4	2	2	7	7	3	1	9	8	1	7
2	111	8-Oct-16	1	6	2	3	4	3	4	3	5	5	3	3	4	3	4	4	3	3	3	2	2	3	3	3	2	5	2	4	2	2	5	3	3	3	5	ok	4	2	2	7	7	3	1	9	8	1	7
0	112	8-Oct-16	1	1	2	4	4	3	4	3	1	4	4	4	4	4	5	5	4	5	4	5	4	5	4	5	6	2	5	3	5	4	4	2	4	5	2	ok	4	2	2	7	7	3	1	9	8	1	7
0	113	8-Oct-16	1	6	2	2	6	1	5	4	2	4	4	5	1	2	6	5	3	5	1	4	6	5	6	4	6	6	6	5	1	4	6	3	6	6	3	ok	4	2	2	7	7	3	1	9	8	1	7
0	114	8-Oct-16	1	3	2	4	5	2	4	1	1	5	4	5	3	3	4	6	3	5	1	5	6	4	5	2	6	4	3	3	3	2	6	5	4	3	1	ok	4	2	2	7	7	3	1	9	8	1	7
0	115	8-Oct-16	1	2	2	4	3	2	3	4	1	4	4	4	2	4	3	4	2	5	1	5	6	4	4	3	6	5	4	1	1	3	5	3	1	4	1	ok	4	2	2	7	7	3	1	9	8	1	7
2	116	8-Oct-16	1	2	2	3	5	6	4	4	4	2	4	3	4	2	5	4	5	4	1	5	6	6	4	4	6	5	5	4	4	4	4	1	4	5	3	ok	4	2	2	7	7	3	1	9	8	1	7
0	117	8-Oct-16	1	5	2	3	4	1	2	3	1	3	4	3	2	2	4	4	1	4	1	4	5	3	3	2	6	6	4	1	2	2	6	4	2	4	2	ok	4	2	2	7	7	3	1	9	8	1	7
0	118	8-Oct-16	1	5	2	5	5	3	5	6	2	4	5	6	4	6	5	5	5	6	1	6	6	6	6	6	6	5	5	2	1	3	6	4	4	6	2	ok	4	2	2	7	7	3	1	9	8	1	7
0	119	8-Oct-16	1	6	2	4	6	5	2	4	1	6	6	6	4	4	5	6	5	5	3	6	6	5	5	4	6	6	2	1	1	1	6	1	1	6	2	ok	4	2	2	7	7	3	1	9	8	1	7
0	120	8-Oct-16	1	2	2	3	6	1	4	4	1	5	3	6	3	6	6	1	4	6	1	5	6	1	5	6	6	5	6	2	1	6	3	1	2	5	1	ok	4	2	2	7	7	3	1	9	8	1	7
0	121	8-Oct-16	1	5	2	6	4	6	5	6	1	6	6	6	5	5	6	6	5	6	3	6	6	5	6	4	6	6	6	6	6	6	5	2	3	6	4	ok	4	2	2	7	7	3	1	9	8	1	7
0	122	8-Oct-16	1	2	2	1	4	1	3	5	1	1	3	1	2	4	4	3	2	3	1	1	6	3	4	3	6	5	1	3	3	5	6	5	3	5	1	ok	4	2	2	7	7	3	1	9	8	1	7
0	123	8-Oct-16	1	6	2	6	6	4	6	6	1	6	6	5	5	5	5	6	6	6	1	4	5	6	6	6	6	6	6	5	1	2	6	6	5	6	1	ok	4	2	2	7	7	3	1	9	8	1	7
0	124	8-Oct-16	1	6	2	1	4	1	1	1	1	4	4	5	1	1	6	4	1	5	1	5	6	2	3	1	4	2	5	5	4	1	5	3	1	1	1	ok	4	2	2	7	7	3	1	9	8	1	7
0	125	8-Oct-16	1	5	2	3	5	2	3	2	1	6	4	3	3	2	4	6	2	6	1	6	6	1	4	5	6	6	4	3	1	5	5	5	1	5	1	ok	4	2	2	7	7	3	1	9	8	1	7
0	126	8-Oct-16	1	2	2	4	5	3	5	4	2	5	5	4	3	4	6	6	4	6	1	5	5	4	6	6	6	4	6	3	5	5	6	1	5	6	1	ok	4	2	2	7	7	3	1	9	8	1	7
0	127	8-Oct-16	1	5	2	5	6	5	3	3	1	6	5	5	4	3	6	6	4	5	1	6	5	4	2	1	6	6	6	1	3	2	6	1	2	1	2	ok	4	2	2	7	7	3	1	9	8	1	7
0	128	8-Oct-16	1	5	2	4	4	1	3	2	1	1	3	4	1	2	3	5	2	3	1	5	5	3	2	2	6	4	5	2	4	2	6	4	2	6	2	ok	4	2	2	7	7	3	1	9	8	1	7
0	129	8-Oct-16	1	4	2	1	1	1	1	1	1	1	1	1	1	1	1	1	1	1	1	5	5	5	5	4	6	6	4	3	4	4	5	5	3	5	5	ok	4	2	2	7	7	3	1	9	8	1	7
0	130	8-Oct-16	1	6	2	3	6	3	3	3	1	4	5	3	2	3	5	6	4	4	1	4	6	4	4	3	6	4	4	3	4	3	6	6	4	1	1	ok	4	2	2	7	7	3	1	9	8	1	7
0	131	8-Oct-16	1	6	2	5	2	2	5	5	2	2	4	5	4	4	4	5	4	5	2	4	5	6	6	5	6	5	3	6	5	3	6	3	2	6	3	ok	4	2	2	7	7	3	1	9	8	1	7
0	132	8-Oct-16	1	5	2	4	4	2	4	4	1	4	4	3	4	4	4	3	2	4	1	4	4	2	4	3	6	4	2	1	2	3	6	4	1	2	2	ok	4	2	2	7	7	3	1	9	8	1	7
0	133	8-Oct-16	1	6	2	5	5	1	4	4	1	4	4	4	3	3	5	5	2	4	1	6	6	4	3	4	6	4	5	5	4	1	6	3	2	4	1	ok	4	2	2	7	7	3	1	9	8	1	7
0	134	8-Oct-16	1	6	2	5	6	4	5	6	2	5	6	4	4	4	5	6	3	5	2	6	6	6	6	4	6	2	6	5	2	5	6	3	5	6	3	ok	4	2	2	7	7	3	1	9	8	1	7
0	135	8-Oct-16	1	1	2	2	4	2	1	1	1	4	2	3	4	4	2	4	3	4	1	1	6	4	4	1	6	1	1	1	1	6	6	2	1	5	1	ok	4	2	2	7	7	3	1	9	8	1	7
0	136	8-Oct-16	1	5	2	5	5	5	5	5	2	5	4	5	4	4	5	4	5	5	5	6	6	6	6	4	6	5	6	2	2	5	6	3	4	2	5	ok	4	2	2	3	7	3	1	9	8	1	7
0	137	8-Oct-16	1	3	2	2	4	2	3	2	1	3	2	2	2	3	3	2	2	3	1	4	6	5	5	2	6	3	4	5	4	5	6	6	4	5	2	ok	4	2	2	7	7	3	1	9	8	1	7
0	138	8-Oct-16	1	5	2	5	5	2	5	4	1	4	5	6	2	2	4	6	3	2	1	5	6	5	6	3	6	6	5	5	4	3	6	5	2	6	1	ok	4	2	2	7	7	3	1	9	8	1	7
0	139	8-Oct-16	1	6	2	2	3	1	3	2	1	4	5	3	1	2	5	4	1	5	1	4	6	4	4	1	6	6	4	4	3	2	6	4	3	4	4	ok	4	2	2	7	7	3	1	9	8	1	7
0	140	8-Oct-16	1	2	2	4	5	2	2	2	2	5	3	2	2	3	3	5	2	4	1	4	4	2	1	2	6	3	2	5	2	3	6	6	1	2	1	ok	4	2	2	7	7	3	1	9	8	1	7
2	141	8-Oct-16	1	1	2	5	4	4	4	4	4	3	4	5	4	3	4	6	4	5	3	4	5	6	4	4	5	5	4	4	4	4	6	3	4	4	5	ok	4	2	2	7	7	3	1	9	8	1	7
0	142	8-Oct-16	1	2	2	5	5	6	4	6	2	5	6	6	6	5	6	5	6	6	6	5	6	6	6	6	6	6	6	6	6	6	6	6	6	6	6	ok	4	2	2	7	7	3	1	9	8	1	7
0	143	8-Oct-16	1	2	2	1	1	1	1	1	1	1	1	1	1	1	1	1	1	1	1	1	6	1	1	1	6	1	1	1	1	1	1	4	1	1	2	ok	4	2	2	7	7	3	1	9	8	1	7
0	144	8-Oct-16	1	6	2	5	5	4	2	5	1	2	5	3	3	6	1	6	4	6	1	6	6	4	3	6	6	6	6	3	1	6	6	2	6	6	1	ok	4	2	2	7	7	3	1	9	8	1	7
2	145	8-Oct-16	1	3	2	2	4	2	5	5	3	2	3	4	5	3	1	1	4	3	2	6	2	2	4	6	3	6	5	3	4	4	3	2	2	4	1	ok	4	2	2	7	7	3	1	9	8	1	7
0	146	8-Oct-16	1	3	2	3	4	1	4	4	1	3	3	4	5	2	3	4	3	3	1	3	5	3	2	2	5	2	4	3	4	4	2	5	2	4	3	ok	4	5	2	7	7	3	1	9	8	1	7
0	147	8-Oct-16	1	4	2	1	1	1	1	2	1	3	1	2	1	2	3	3	1	4	1	3	6	1	1	4	6	3	3	1	4	3	3	3	1	6	2	ok	6	2	2	7	7	3	1	9	8	1	10
2	148	8-Oct-16	1	5	2	5	4	5	5	5	5	5	5	5	5	5	5	5	5	5	1	4	4	6	6	5	5	6	4	4	6	5	5	3	4	5	3	ok	4	2	2	7	7	3	1	9	8	1	7
0	149	8-Oct-16	1	6	2	1	2	1	2	2	1	3	3	3	1	2	3	2	1	4	1	2	5	4	2	2	6	1	1	4	4	2	6	5	1	6	1	ok	4	2	2	7	7	3	1	9	8	1	7
0	150	8-Oct-16	1	2	2	5	5	1	1	1	1	4	4	3	2	2	4	6	2	3	1	5	6	5	3	2	6	2	5	4	2	1	4	2	1	2	1	ok	4	2	2	7	7	3	1	9	8	1	7
4	151	8-Oct-16	1	3	2	5	4	1	4	3	3	3	4	4	2	4	5	4	3	4	3	4	5	2	3	3	6	6	4	4	6	2	4	6	4	4	5	ok	4	2	2	7	7	3	1	9	8	1	7
0	152	8-Oct-16	1	3	2	4	5	3	5	5	1	6	5	6	4	5	5	6	4	6	4	4	6	5	5	3	6	6	6	3	4	3	6	4	5	6	5	ok	4	2	2	7	7	3	1	9	8	1	7
2	153	8-Oct-16	1	4	2	4	2	1	3	3	1	3	4	4	4	2	4	2	4	3	4	4	4	4	3	4	4	3	2	5	1	4	4	4	5	4	2	ok	4	2	2	7	7	3	1	9	8	1	7
2	154	8-Oct-16	1	5	2	6	5	5	5	5	4	6	5	5	5	5	6	6	4	6	6	6	6	2	6	6	6	6	6	1	6	5	6	4	2	3	1	ok	4	2	2	7	7	3	1	9	8	1	7
0	155	8-Oct-16	1	4	2	6	6	1	3	2	1	5	6	5	1	3	6	6	1	4	1	5	5	4	2	2	6	4	5	1	6	2	6	1	2	4	1	ok	4	2	2	7	7	3	1	9	8	1	7
0	156	8-Oct-16	1	2	2	1	1	1	1	1	1	1	1	1	1	1	1	1	1	1	1	3	3	5	5	3	6	3	5	6	3	3	6	4	3	4	3	ok	4	2	2	7	7	3	1	9	8	1	7
0	157	8-Oct-16	1	5	2	1	4	2	3	2	1	4	5	4	3	3	4	5	2	5	1	5	6	6	6	4	6	2	4	4	5	5	6	3	2	5	4	ok	4	2	2	7	7	3	1	9	8	1	7
0	158	8-Oct-16	1	1	2	5	4	2	3	6	1	2	6	5	4	5	5	3	4	4	1	5	5	3	4	4	6	4	3	2	1	4	5	5	2	3	2	ok	4	2	2	7	7	3	1	9	8	1	7
0	159	8-Oct-16	1	4	2	4	4	2	4	4	2	5	4	3	2	2	3	6	2	3	2	5	5	4	4	3	5	4	4	3	3	2	5	3	2	3	3	ok	4	2	2	7	7	3	1	9	8	1	7
0	160	8-Oct-16	1	1	2	2	5	3	4	4	1	4	4	4	3	4	4	4	4	4	3	6	6	4	5	5	6	4	5	2	2	4	6	6	2	5	3	ok	4	2	2	7	7	3	1	9	8	1	7
0	161	8-Oct-16	1	5	2	3	6	2	3	3	1	3	4	2	2	3	4	5	2	4	1	4	6	4	4	3	6	2	6	1	3	2	6	5	4	5	1	ok	4	2	2	7	7	3	1	9	8	1	7
0	162	8-Oct-16	1	2	2	1	1	1	1	1	1	1	1	1	1	1	1	1	1	1	1	1	6	4	1	4	5	5	4	1	1	1	4	1	1	4	1	ok	4	2	2	7	7	3	1	9	8	1	7
0	163	8-Oct-16	1	2	2	3	3	3	4	4	2	4	4	4	4	3	3	4	4	4	4	5	6	4	6	6	6	6	6	6	3	4	6	5	4	4	3	ok	4	2	2	7	7	3	1	9	8	1	7
0	164	8-Oct-16	1	1	2	4	4	3	4	3	1	4	4	4	3	2	4	4	4	5	1	4	6	5	5	1	6	2	4	3	5	1	1	2	2	3	1	ok	4	2	9	7	7	3	1	9	8	1	7
0	165	8-Oct-16	1	6	2	6	6	4	6	4	1	6	6	6	6	6	6	6	4	6	1	6	6	3	5	3	5	5	6	2	3	2	6	2	3	6	2	ok	4	2	2	7	7	3	1	9	8	1	7
0	166	8-Oct-16	1	2	2	5	6	4	3	4	2	6	6	3	5	4	6	6	3	3	1	5	5	5	4	3	6	5	4	4	1	3	2	6	4	5	1	ok	4	2	2	7	7	3	1	9	8	1	7
0	167	8-Oct-16	1	4	2	6	6	6	5	6	1	6	5	6	5	6	5	6	6	6	5	5	5	6	6	6	6	1	5	4	4	5	6	3	2	5	5	ok	4	2	2	7	7	3	1	9	8	1	7
0	168	8-Oct-16	1	3	2	5	6	2	6	3	1	6	5	2	1	4	5	6	3	6	1	6	6	4	4	3	6	6	6	2	1	1	6	4	1	1	2	ok	4	2	2	7	7	3	1	9	8	1	7
0	169	8-Oct-16	1	4	2	3	4	2	2	3	1	5	4	2	2	2	4	4	2	4	1	5	5	4	4	3	6	2	3	2	3	2	5	3	4	5	2	ok	4	2	2	7	7	3	1	9	8	1	7
0	170	8-Oct-16	1	1	2	4	4	4	6	5	1	5	5	6	6	6	5	5	5	6	6	6	5	4	6	5	6	6	4	3	2	4	6	2	4	5	5	ok	4	2	2	7	7	3	1	9	8	1	7
0	171	8-Oct-16	1	6	2	6	6	4	6	6	1	1	6	6	6	6	6	6	6	6	1	6	6	6	6	5	6	6	6	6	6	4	6	1	4	6	4	ok	4	2	2	7	7	3	1	9	8	1	7
0	172	8-Oct-16	1	6	2	5	3	2	3	5	1	5	4	4	4	4	5	5	3	5	4	4	5	4	4	5	6	5	4	1	5	4	6	2	3	5	4	ok	4	2	2	7	7	3	1	9	8	1	7
0	173	8-Oct-16	1	4	2	6	6	4	5	3	1	5	6	5	5	3	6	6	4	5	1	5	6	3	2	3	6	5	5	3	3	3	6	4	2	2	2	ok	4	2	2	7	7	3	1	9	8	1	7
0	174	8-Oct-16	1	4	2	4	5	2	2	2	1	4	5	4	1	2	5	5	3	4	1	5	5	5	3	2	6	5	5	5	4	2	6	6	2	4	1	ok	4	2	2	7	7	3	1	9	8	1	7
0	175	8-Oct-16	1	2	2	4	5	5	6	5	1	5	6	6	5	6	6	5	5	6	4	5	2	6	6	3	6	5	6	5	5	4	6	1	1	4	3	ok	4	2	2	7	7	3	1	9	8	1	7
0	176	8-Oct-16	1	1	2	1	1	1	1	1	1	1	1	1	1	1	1	1	1	1	1	4	6	6	6	1	6	4	1	1	6	4	6	4	3	6	3	ok	4	2	2	7	7	3	1	9	8	1	7
0	177	8-Oct-16	1	1	2	2	4	3	2	5	1	2	2	4	3	4	2	2	3	5	2	4	5	6	5	4	6	4	3	5	4	3	4	2	4	5	1	ok	4	2	2	7	7	3	1	9	8	1	7
0	178	8-Oct-16	1	5	2	1	4	1	2	2	1	1	2	2	2	3	2	1	1	2	2	4	4	4	4	4	5	1	4	3	1	4	6	3	3	4	2	ok	4	2	2	7	7	3	1	9	8	1	7
0	179	8-Oct-16	1	1	2	4	2	1	1	1	2	5	2	2	2	4	3	5	3	5	1	4	5	3	1	4	6	3	4	2	2	1	5	2	4	4	1	ok	4	2	2	7	7	3	1	9	8	1	7
0	180	8-Oct-16	1	3	2	4	6	3	4	2	1	6	5	3	2	6	6	6	3	6	1	6	6	1	5	2	4	6	6	5	3	4	6	6	4	4	1	ok	4	2	2	7	7	3	1	9	8	1	7
2	181	8-Oct-16	1	6	2	6	6	6	5	5	4	6	6	5	6	5	6	5	5	6	6	6	6	6	6	5	6	6	6	1	6	6	6	5	2	6	5	ok	4	2	2	7	7	3	1	9	8	1	7
0	182	8-Oct-16	1	4	2	5	5	5	6	5	1	4	5	6	5	5	6	5	5	6	3	4	6	6	4	5	6	4	4	4	4	5	6	1	3	6	2	ok	4	2	2	7	7	3	1	9	8	1	7
0	183	8-Oct-16	1	6	2	4	4	2	5	3	1	4	3	3	2	3	5	6	1	6	1	5	6	4	4	1	6	5	5	2	6	2	1	4	4	2	2	ok	4	2	2	7	7	3	1	9	8	1	7
0	184	8-Oct-16	1	4	2	3	4	2	3	3	1	3	4	2	3	4	4	6	2	4	1	4	5	4	4	2	6	4	4	4	3	3	6	4	4	4	2	ok	4	2	2	7	7	3	1	9	8	1	7
0	185	8-Oct-16	1	6	2	5	5	3	3	3	3	4	5	4	2	2	5	6	1	6	1	5	6	6	4	1	6	5	4	4	2	1	6	2	2	1	1	ok	4	2	2	7	7	3	1	9	8	1	7
4	186	8-Oct-16	1	4	2	3	2	2	3	3	2	3	2	2	3	3	3	2	2	2	1	4	4	3	4	3	6	2	4	3	5	5	4	3	2	1	3	ok	4	2	2	7	7	3	1	9	8	1	7
0	187	8-Oct-16	1	1	2	4	3	1	1	1	1	4	4	3	1	1	4	5	1	1	1	2	3	2	1	1	6	4	2	2	1	1	3	4	1	3	1	ok	4	2	2	7	7	3	1	9	8	1	7
0	188	8-Oct-16	1	4	2	2	3	3	3	1	1	3	3	3	1	2	3	4	3	3	1	3	4	4	4	1	6	4	2	1	1	4	6	1	1	6	1	ok	4	2	2	7	7	3	1	9	8	1	7
0	189	8-Oct-16	1	5	2	4	5	1	4	4	1	5	4	5	2	4	5	6	1	5	2	4	6	3	3	2	6	2	4	3	3	4	6	6	2	6	2	ok	4	2	2	7	7	3	1	9	8	1	7
0	190	8-Oct-16	1	3	2	3	2	2	4	1	1	3	1	3	2	2	4	4	2	4	1	1	6	6	6	1	6	2	1	2	3	2	4	3	1	5	3	ok	4	2	2	7	7	3	9	9	8	1	7
0	191	8-Oct-16	1	6	2	4	5	4	3	3	1	6	6	4	2	2	6	6	3	6	2	6	6	4	4	4	6	6	4	2	4	3	6	5	2	4	4	ok	4	2	2	7	7	3	1	9	8	1	7
2	192	8-Oct-16	1	2	2	3	6	1	1	1	3	6	6	1	1	4	6	6	1	3	1	5	6	1	1	2	6	6	4	1	2	1	1	6	1	2	1	ok	4	2	2	7	7	3	1	9	8	1	7
0	193	8-Oct-16	1	4	2	1	2	1	2	3	1	2	2	5	1	2	4	5	2	4	1	4	6	4	5	2	6	5	2	3	1	2	3	1	1	5	2	ok	4	2	2	7	7	3	1	9	8	1	7
0	194	8-Oct-16	1	6	2	4	3	1	3	3	3	4	2	3	2	2	3	3	1	4	1	3	3	4	6	4	6	3	2	3	2	4	6	4	4	6	4	ok	4	2	2	7	7	3	1	9	8	1	7
0	195	8-Oct-16	1	4	2	5	5	4	5	4	1	5	5	4	3	5	6	6	5	4	3	6	6	6	4	4	6	6	5	3	5	5	6	6	3	5	3	ok	4	2	2	7	7	3	1	9	8	1	7
2	196	8-Oct-16	1	4	2	4	2	4	3	3	2	3	5	3	4	3	4	3	5	4	4	4	6	2	5	3	4	4	4	3	5	2	5	4	4	5	4	ok	4	2	2	7	7	3	1	9	8	1	7
0	197	8-Oct-16	1	3	2	3	4	2	3	4	2	4	4	3	3	4	5	4	3	3	1	4	5	6	5	5	6	6	4	4	4	4	4	4	3	4	2	ok	4	2	2	7	7	3	1	9	8	1	7
0	198	8-Oct-16	1	1	2	4	5	1	5	4	1	2	4	5	2	4	6	5	2	5	1	3	4	6	4	4	6	4	4	3	3	3	6	2	3	4	1	ok	4	2	2	7	7	3	1	9	8	1	7
0	199	8-Oct-16	1	2	2	4	4	4	4	3	2	4	4	4	3	4	3	3	4	4	3	4	5	5	4	4	6	5	4	4	4	4	5	4	4	4	4	ok	4	2	2	7	7	3	1	9	8	1	7
0	200	8-Oct-16	1	4	2	3	4	3	5	4	2	4	3	3	4	2	4	6	4	5	2	4	6	4	5	3	6	4	4	6	4	3	4	4	3	4	2	ok	4	2	2	7	7	3	1	9	8	1	7
0	201	8-Oct-16	1	4	2	5	5	2	3	5	2	4	5	4	2	5	5	5	2	5	1	4	6	5	2	2	6	4	2	1	1	2	2	4	3	2	1	ok	4	2	2	7	7	3	1	9	8	1	7
0	202	8-Oct-16	1	1	2	1	5	1	5	5	1	5	5	5	5	5	5	1	4	6	1	5	5	4	6	4	6	6	4	1	4	2	6	4	2	5	1	ok	4	2	2	7	7	3	1	9	8	1	7
0	203	8-Oct-16	1	3	2	4	5	1	3	2	1	5	5	3	1	3	4	5	1	5	1	3	6	2	4	1	6	2	2	2	3	2	1	5	1	2	1	ok	4	2	2	7	7	3	1	9	8	1	7
0	204	8-Oct-16	1	6	2	4	4	4	4	4	1	4	4	4	4	4	4	4	4	4	1	4	4	4	4	4	6	6	4	3	4	4	6	4	2	5	4	ok	4	2	2	7	7	3	1	9	8	1	7
0	205	8-Oct-16	1	6	2	3	4	2	5	4	1	4	5	6	3	4	6	6	3	5	2	1	2	5	6	4	6	1	4	2	4	2	6	1	4	6	2	ok	4	2	2	7	7	3	1	9	8	1	7
0	206	8-Oct-16	1	1	2	2	2	2	2	3	1	2	2	4	2	3	2	3	3	4	1	2	4	4	2	3	6	6	2	3	4	2	6	1	3	4	1	ok	4	2	2	7	7	3	1	9	8	1	7
0	207	8-Oct-16	1	2	2	4	4	1	3	4	1	4	4	4	4	4	4	5	3	4	1	3	5	2	4	3	6	6	2	1	1	4	6	6	1	4	1	ok	4	2	2	7	7	3	1	9	8	1	7
0	208	8-Oct-16	1	4	2	4	5	3	5	5	1	4	5	5	5	4	4	5	3	5	3	5	6	5	5	5	6	3	5	4	5	4	6	4	3	5	4	ok	4	2	2	7	7	3	1	9	8	1	7
0	209	8-Oct-16	1	6	2	4	5	4	6	5	1	5	4	4	4	3	4	5	3	4	1	4	4	5	6	4	6	3	4	3	2	4	6	1	3	5	1	ok	4	2	2	7	7	3	1	9	8	1	7
0	210	8-Oct-16	1	4	2	3	5	4	4	4	1	2	5	5	3	4	5	5	4	3	2	4	4	6	5	4	5	4	5	3	6	4	6	5	4	5	3	ok	4	2	2	7	7	3	1	9	8	1	7
0	211	8-Oct-16	1	4	2	5	4	3	3	3	1	6	4	4	4	6	6	4	5	3	1	5	5	6	6	4	6	6	4	4	1	5	6	5	5	4	2	ok	4	2	2	7	7	3	1	9	8	1	7
0	212	8-Oct-16	1	6	2	3	4	4	4	6	3	4	4	4	5	3	5	5	2	4	1	4	5	4	5	4	6	1	3	1	1	3	3	1	3	5	1	ok	4	2	2	7	7	3	1	9	8	1	7
0	213	8-Oct-16	1	1	2	1	1	1	1	1	1	4	1	1	1	2	1	2	1	1	1	1	6	1	1	1	4	1	1	1	1	1	6	4	1	1	1	ok	4	2	2	7	7	3	1	9	8	1	7
0	214	8-Oct-16	1	6	2	2	6	2	1	1	1	4	4	3	1	1	6	6	2	4	1	1	6	4	2	1	6	1	6	3	1	1	6	3	1	6	1	ok	4	2	2	7	7	3	1	9	8	1	7
0	215	8-Oct-16	1	1	2	3	4	1	3	1	1	6	4	3	4	1	6	5	1	4	1	6	4	3	5	3	6	6	6	2	2	1	5	4	3	4	1	ok	4	2	2	7	7	3	1	9	8	1	7
0	216	8-Oct-16	1	5	2	5	5	3	2	5	1	6	4	2	2	5	5	6	2	3	1	4	5	4	5	4	6	5	5	1	5	4	5	4	1	1	2	ok	4	2	2	7	7	3	1	9	8	1	7
0	217	8-Oct-16	1	1	2	6	5	5	4	6	1	5	6	5	3	4	6	5	3	5	3	6	5	5	6	4	6	5	3	2	2	4	5	4	3	5	3	ok	4	2	2	7	7	3	1	9	8	1	7
0	218	8-Oct-16	1	2	2	3	2	1	1	2	1	2	2	4	2	2	4	4	1	3	1	1	5	4	3	2	5	1	2	2	4	1	2	2	2	1	1	ok	4	2	2	7	7	3	1	9	8	1	7
0	219	8-Oct-16	1	4	2	6	6	2	4	5	1	6	5	4	3	5	6	6	4	4	3	6	6	4	5	5	6	5	6	4	6	4	6	3	4	6	2	ok	4	2	2	7	7	3	1	9	8	1	7
0	220	8-Oct-16	1	5	2	5	5	1	1	3	1	5	5	3	1	2	5	5	3	3	1	5	6	2	1	1	6	3	5	1	1	2	3	5	2	4	1	ok	4	2	2	7	7	3	1	9	8	1	7
0	221	8-Oct-16	1	1	2	3	4	1	4	3	2	4	4	4	2	3	4	4	1	4	2	4	5	2	3	2	6	4	3	3	1	3	6	5	3	3	3	ok	4	2	2	7	7	3	1	9	8	1	7
0	222	8-Oct-16	1	5	2	5	5	3	1	4	1	5	4	4	2	3	5	5	1	5	1	6	5	4	5	2	6	5	3	1	4	2	6	1	2	4	1	ok	4	2	2	7	7	3	1	9	8	1	7
0	223	8-Oct-16	1	2	2	2	4	4	4	3	1	3	4	4	3	4	4	5	3	4	1	4	6	3	5	3	6	6	4	2	6	5	2	3	5	4	4	ok	4	2	2	7	7	3	1	9	8	1	7
0	224	8-Oct-16	1	6	2	5	4	3	4	4	1	4	5	5	3	4	5	5	4	5	3	4	4	3	4	4	6	3	3	4	4	3	6	4	3	5	3	ok	4	2	2	7	7	3	1	9	8	1	7
0	225	8-Oct-16	1	5	2	5	5	3	4	4	1	5	4	5	2	4	3	5	4	5	1	4	5	5	5	5	6	4	3	3	3	3	5	4	3	3	2	ok	4	2	2	7	7	3	1	9	8	1	7
0	226	8-Oct-16	1	5	2	1	1	1	1	1	1	1	1	1	1	1	1	1	1	1	1	6	6	3	4	2	6	6	6	1	1	3	6	3	4	4	4	ok	4	2	2	7	7	3	1	9	8	1	7
0	227	8-Oct-16	1	5	2	6	2	2	5	4	1	6	6	3	2	3	5	6	2	5	2	6	6	4	3	5	6	5	4	5	4	4	5	6	3	5	4	ok	4	2	2	7	7	3	1	9	8	1	7
0	228	8-Oct-16	1	6	2	3	3	1	4	3	1	5	4	5	2	3	4	5	4	5	1	3	5	3	4	4	6	4	3	4	4	2	6	4	4	4	1	ok	4	2	2	7	7	3	1	9	8	1	7
2	229	8-Oct-16	1	4	2	2	3	2	2	1	2	2	2	2	1	4	3	4	2	3	1	4	2	4	3	5	3	1	4	4	1	5	2	3	2	6	3	ok	4	2	2	7	7	3	1	9	8	1	7
0	230	8-Oct-16	1	6	2	5	5	2	2	3	1	2	4	2	2	3	4	4	2	4	1	2	4	3	4	3	6	4	3	3	3	4	6	3	2	6	4	ok	4	2	2	7	7	3	1	9	8	1	7
0	231	8-Oct-16	1	5	2	6	5	1	2	4	1	6	5	2	2	3	6	5	2	4	1	6	6	2	3	3	6	6	4	3	4	2	6	4	3	2	3	ok	4	2	2	7	7	3	1	9	8	1	7
0	232	8-Oct-16	1	6	2	5	6	4	5	2	1	5	4	4	1	2	4	6	2	4	1	5	6	1	6	1	6	1	2	2	6	4	6	1	1	6	1	ok	4	2	2	7	7	3	1	9	8	1	7
0	233	8-Oct-16	1	1	2	2	1	4	1	1	1	1	1	3	4	2	1	1	4	1	1	2	5	4	5	1	5	1	5	1	4	1	1	2	2	5	1	ok	4	2	2	7	7	3	1	9	8	1	7
0	234	8-Oct-16	1	6	2	3	2	2	3	3	1	5	4	3	3	3	4	3	3	4	5	4	5	4	6	5	6	6	5	5	5	5	6	5	5	6	4	ok	4	2	2	7	7	3	1	9	8	1	7
0	235	8-Oct-16	1	5	2	2	4	3	3	4	1	3	2	2	1	5	4	5	2	3	1	4	5	2	1	5	6	5	2	1	5	1	6	1	2	5	2	ok	4	2	2	7	7	3	1	9	8	1	7
0	236	8-Oct-16	1	3	2	3	2	2	3	6	1	4	3	5	3	4	4	4	4	4	1	6	5	4	5	2	6	5	5	5	5	3	6	5	2	5	2	ok	4	2	2	7	7	3	1	9	8	1	7
0	237	8-Oct-16	1	6	2	3	5	2	3	4	1	5	4	2	2	2	5	5	2	5	1	5	6	4	4	2	6	1	5	2	5	1	5	5	2	5	1	ok	4	2	2	7	7	3	1	9	8	1	7
0	238	8-Oct-16	1	4	2	6	6	6	6	1	1	6	6	6	1	4	6	6	6	6	1	6	6	6	1	4	6	4	5	2	4	4	1	6	1	4	1	ok	4	2	2	7	7	3	1	9	8	1	7
2	239	8-Oct-16	1	2	2	4	3	2	3	3	4	4	3	3	4	3	3	2	2	4	2	4	4	3	3	3	5	3	4	3	3	3	3	4	3	5	2	ok	4	2	2	7	7	3	1	9	8	1	7
0	240	8-Oct-16	1	6	2	4	3	2	2	3	1	2	3	3	2	3	3	3	2	3	2	5	5	5	4	3	6	5	5	1	3	6	2	2	3	6	2	ok	4	2	2	7	7	3	1	9	8	1	7
0	241	8-Oct-16	1	1	2	3	3	1	2	1	2	4	2	3	1	1	3	5	2	2	1	4	5	2	4	2	4	4	2	3	1	2	2	5	2	4	1	ok	4	2	2	7	7	3	1	9	8	1	7
0	242	8-Oct-16	1	6	2	6	3	6	5	6	2	6	6	6	5	6	6	5	6	5	3	6	6	6	6	4	6	5	6	3	5	5	5	6	2	1	4	ok	4	2	2	7	7	3	1	9	8	1	7
0	243	8-Oct-16	1	2	2	4	3	3	2	2	2	5	3	4	2	4	4	5	3	4	2	5	5	3	4	2	6	4	4	2	2	3	5	4	4	4	1	ok	4	2	2	7	7	3	1	9	8	1	7
0	244	8-Oct-16	1	1	2	6	4	3	6	6	1	2	6	6	6	5	6	6	6	6	4	6	5	6	6	3	6	5	6	4	6	5	6	2	5	6	5	ok	4	2	2	7	7	3	1	9	8	1	7
0	245	8-Oct-16	1	1	2	2	2	2	2	2	1	2	2	2	2	4	2	2	2	4	1	5	5	2	2	3	6	6	4	1	3	1	6	5	1	4	2	ok	4	2	2	7	7	3	1	9	8	1	7
0	246	8-Oct-16	1	5	2	5	6	1	4	3	1	5	5	3	3	3	5	6	3	4	1	5	6	2	2	2	6	4	4	3	2	3	6	6	2	5	2	ok	4	2	2	7	7	3	1	9	8	1	7
0	247	8-Oct-16	1	5	2	2	3	2	2	2	1	3	3	3	3	2	2	3	3	3	2	4	2	4	5	3	6	3	5	4	4	4	5	3	3	5	3	ok	4	2	2	7	7	3	1	9	8	1	7
0	248	8-Oct-16	1	2	2	4	5	2	2	5	1	1	5	3	1	1	5	3	5	1	6	3	2	5	6	4	6	6	1	5	2	4	6	1	2	6	1	ok	4	2	2	7	7	3	1	9	8	1	7
0	249	8-Oct-16	1	4	2	4	4	1	5	1	2	5	2	4	4	2	4	5	2	3	1	4	5	2	5	1	5	6	2	3	4	2	6	2	2	6	1	ok	4	2	2	7	7	3	1	9	8	1	7
0	250	8-Oct-16	1	4	2	3	4	4	4	4	1	4	3	4	4	4	4	4	4	4	3	4	4	4	6	3	6	4	4	4	4	3	3	4	4	4	2	ok	4	2	2	7	7	3	1	9	8	1	7
0	251	8-Oct-16	1	5	2	3	5	2	5	5	1	4	5	5	3	4	4	5	5	5	2	4	6	6	6	5	6	4	5	1	5	4	6	2	3	5	4	ok	4	2	2	7	7	3	1	9	8	1	7
0	252	9-Oct-16	1	4	2	5	6	4	6	5	1	6	6	6	3	5	6	6	5	5	4	6	6	3	5	6	6	6	6	2	6	5	6	6	3	6	5	ok	4	2	2	7	7	3	1	9	8	1	7
0	253	9-Oct-16	1	4	2	4	3	2	4	4	2	4	3	5	5	3	4	5	2	5	2	5	5	6	5	3	6	5	3	1	3	4	6	2	2	5	2	ok	4	2	2	7	7	3	1	9	8	1	7
0	254	9-Oct-16	1	6	2	5	6	1	6	4	1	1	6	4	5	2	5	6	2	6	1	6	6	5	6	1	6	5	5	3	1	4	6	4	2	5	1	ok	4	2	2	7	7	3	1	9	8	1	7
0	255	9-Oct-16	1	3	2	4	4	2	4	2	1	5	4	4	4	3	5	5	3	4	1	5	6	3	4	2	5	3	4	4	4	2	6	4	2	2	2	ok	4	2	2	7	7	3	1	9	8	1	7
0	256	9-Oct-16	1	3	2	4	4	4	2	6	2	4	5	6	3	5	6	6	5	6	5	4	6	6	6	6	6	5	6	4	1	5	6	5	4	5	2	ok	4	2	2	7	7	3	1	9	8	1	7
0	257	9-Oct-16	1	3	2	5	5	1	4	5	1	5	1	5	4	5	5	5	2	5	1	2	5	5	3	3	6	1	2	3	4	5	2	4	1	6	1	ok	4	2	2	7	7	3	1	9	8	1	7
4	258	9-Oct-16	1	6	2	3	2	1	1	2	1	5	3	2	2	2	2	4	2	5	2	4	5	1	2	3	6	6	2	3	3	2	6	5	2	2	2	ok	4	2	2	7	7	3	1	9	8	1	7
0	259	9-Oct-16	1	5	2	4	5	2	3	5	1	4	4	3	4	5	5	6	2	5	1	5	6	3	4	4	6	6	3	1	1	5	6	3	1	4	1	ok	4	2	2	7	7	3	1	9	8	1	7
0	260	9-Oct-16	1	2	2	4	4	3	4	5	2	5	4	4	3	4	5	4	4	5	4	5	4	5	4	3	6	5	3	4	4	3	6	3	3	4	4	ok	4	2	2	7	7	3	1	9	8	1	7
0	261	9-Oct-16	1	6	2	5	4	2	4	4	1	3	5	3	2	4	5	4	3	3	2	4	6	4	4	3	5	6	4	6	3	4	6	4	4	6	2	ok	4	2	2	7	7	3	1	9	8	1	7
0	262	9-Oct-16	1	5	2	4	4	5	5	5	1	5	6	5	6	5	6	6	5	6	2	5	6	6	6	6	6	2	6	5	5	5	5	6	3	6	5	ok	4	2	2	7	7	3	1	9	8	1	7
2	263	9-Oct-16	1	3	2	2	2	1	3	2	1	3	3	3	3	2	1	2	2	4	2	4	4	2	1	2	6	4	2	4	2	3	1	5	2	4	2	ok	4	2	2	7	7	3	1	9	8	1	7
0	264	9-Oct-16	1	1	2	3	4	1	2	1	1	3	4	3	1	1	3	2	2	3	1	1	5	5	4	1	6	3	2	2	1	1	1	5	3	6	1	ok	4	2	2	7	7	3	1	9	8	1	7
0	265	9-Oct-16	1	1	2	4	6	4	4	4	2	5	5	5	4	5	6	5	5	6	4	4	1	6	6	4	6	6	4	3	5	4	5	1	4	4	2	ok	4	2	2	7	7	3	1	9	8	1	7
0	266	9-Oct-16	1	1	2	4	5	4	4	5	2	4	3	5	4	5	5	5	4	5	4	5	5	3	5	6	6	1	5	3	3	5	5	4	3	5	3	ok	4	2	2	7	7	3	1	9	8	1	7
0	267	9-Oct-16	1	3	2	2	4	2	4	3	1	3	3	2	3	3	3	5	2	4	1	4	6	4	5	1	5	5	4	5	1	3	6	3	2	5	4	ok	4	2	2	7	7	3	1	9	8	1	7
0	268	9-Oct-16	1	5	2	5	5	2	5	5	1	2	5	3	4	3	3	6	3	5	1	4	5	6	6	1	6	6	4	3	4	1	6	1	4	6	1	ok	4	2	2	7	7	3	1	9	8	1	7
0	269	9-Oct-16	1	6	2	4	6	1	1	1	1	5	6	1	1	1	6	6	1	3	1	4	6	2	1	1	6	5	6	1	2	1	6	2	2	2	1	ok	4	2	2	7	7	3	1	9	8	1	7
0	270	9-Oct-16	1	1	2	3	3	2	3	1	1	3	3	3	2	3	3	4	3	2	1	3	4	5	4	2	5	2	2	2	1	2	5	4	3	5	1	ok	4	2	2	7	7	3	1	9	8	1	7
0	271	9-Oct-16	1	5	2	5	3	1	2	1	1	4	4	3	4	3	4	6	4	4	1	4	6	2	4	4	6	5	4	6	4	5	6	2	4	5	1	ok	4	2	2	7	7	3	1	9	8	1	7
0	272	9-Oct-16	1	4	2	4	4	4	6	5	1	4	5	5	5	5	5	6	5	5	2	4	6	6	6	5	6	6	5	6	6	4	6	4	5	5	5	ok	4	2	2	7	7	3	1	9	8	1	7
0	273	9-Oct-16	1	2	2	3	3	3	3	3	1	3	3	3	3	3	3	3	3	3	1	4	6	2	4	4	6	4	4	3	6	4	4	4	3	4	2	ok	4	2	2	7	7	3	1	9	8	1	7
0	274	9-Oct-16	1	2	2	4	3	3	5	4	1	2	5	5	2	4	5	4	3	4	3	4	5	6	5	3	6	2	3	3	4	3	1	2	2	4	1	ok	4	2	2	7	7	3	1	9	8	1	7
0	275	9-Oct-16	1	2	2	4	4	3	3	6	1	5	5	5	1	1	5	6	3	4	2	6	6	5	6	1	6	6	5	4	3	4	6	1	4	5	1	ok	4	2	2	7	7	3	1	9	8	1	7
0	276	9-Oct-16	1	3	2	2	3	2	4	5	1	4	4	3	4	5	2	5	3	5	1	5	6	6	6	6	6	6	5	3	4	5	6	1	5	6	1	ok	4	2	2	7	7	3	1	9	8	1	7
0	277	9-Oct-16	1	6	2	3	6	3	2	4	1	4	5	1	3	2	4	6	2	3	5	4	6	4	5	2	6	5	6	2	1	2	5	2	2	5	5	ok	4	2	2	7	7	3	1	9	8	1	7
0	278	9-Oct-16	1	5	2	5	3	3	4	3	2	4	4	3	3	5	4	5	3	3	3	4	6	6	5	4	5	6	4	4	6	3	6	3	3	4	3	ok	4	2	2	7	7	3	1	9	8	1	7
2	279	9-Oct-16	1	5	2	4	4	4	4	4	4	3	5	3	4	3	3	3	4	4	4	3	3	3	3	3	3	6	5	4	2	4	5	4	3	2	2	ok	4	2	2	7	7	3	1	9	8	1	7
0	280	9-Oct-16	1	3	2	3	3	3	2	3	2	3	3	2	2	2	3	3	2	3	3	5	5	2	6	3	5	2	3	2	5	4	3	5	2	5	5	ok	4	2	2	7	7	3	1	9	8	1	7
0	281	9-Oct-16	1	4	2	4	4	3	4	5	1	4	4	5	4	4	5	5	4	5	3	5	5	5	6	5	6	4	3	3	5	4	6	4	3	4	4	ok	4	2	2	7	7	3	1	9	8	1	7
0	282	9-Oct-16	1	5	2	4	3	2	2	4	1	4	4	3	2	3	6	5	2	3	1	5	5	3	3	3	6	4	4	2	1	4	6	3	3	3	3	ok	4	2	2	7	7	3	1	9	8	1	7
0	283	9-Oct-16	1	4	2	4	4	2	4	3	1	5	3	3	5	6	4	5	4	4	3	5	5	5	5	3	4	5	4	2	4	4	5	4	5	4	4	ok	4	2	2	7	7	3	1	9	8	2	7
0	284	10-Oct-16	1	4	2	5	5	3	5	5	1	5	5	4	5	5	5	5	3	5	1	4	4	4	5	3	6	2	5	2	4	4	6	4	3	2	2	ok	4	2	2	7	7	3	1	9	8	1	7
3	285	10-Oct-16	1	6	2	5	5	4	5	4	1	5	5	4	5	4	4	6	4	5	1	4	6	3	5	3	6	3	5	4	1	3	6	4	3	6	1	ok	4	2	2	7	7	3	1	9	8	1	7
0	286	10-Oct-16	1	5	2	4	4	1	1	4	2	4	4	4	3	4	4	4	2	4	1	5	6	4	2	5	6	4	6	1	4	4	5	4	1	5	3	ok	4	2	2	7	7	3	1	9	8	1	7
0	287	10-Oct-16	1	4	2	6	6	2	6	6	2	6	6	6	3	4	6	6	6	6	4	6	6	2	6	3	6	6	6	3	3	4	6	4	6	6	3	ok	4	2	2	7	7	3	1	9	8	1	7
0	288	10-Oct-16	1	1	2	3	2	1	3	2	1	3	3	1	2	4	4	2	1	4	1	6	6	4	1	1	6	2	1	2	2	1	1	4	1	4	1	ok	4	2	2	7	7	3	1	9	8	1	7
2	289	10-Oct-16	1	1	2	4	4	5	5	4	3	5	5	4	4	4	5	5	3	5	1	5	4	4	5	4	6	4	4	3	4	5	6	4	4	4	2	ok	4	2	2	7	7	3	1	9	8	1	7
0	290	10-Oct-16	1	3	2	1	5	1	1	1	1	1	1	1	1	1	5	1	1	6	1	4	6	2	4	1	6	4	3	1	1	1	6	3	2	1	1	ok	1	2	2	7	7	3	1	9	8	1	7
0	291	10-Oct-16	1	3	2	3	4	1	3	4	1	2	4	4	2	5	2	3	2	5	1	1	2	5	3	3	6	1	1	2	3	1	4	1	2	1	1	ok	4	2	2	7	7	3	1	9	8	1	7
0	292	10-Oct-16	1	2	2	4	5	2	4	4	1	2	5	4	2	5	5	4	3	4	2	5	6	6	6	4	6	6	5	3	1	2	6	6	5	6	1	ok	4	2	2	7	7	3	1	9	8	1	7
0	293	10-Oct-16	1	5	2	3	5	2	5	4	1	4	5	5	3	2	5	5	4	5	2	5	5	5	5	2	6	6	5	3	5	3	6	5	3	2	5	ok	4	2	2	7	7	3	1	9	8	1	7
0	294	10-Oct-16	1	4	2	4	5	3	4	3	1	5	4	3	2	3	5	5	2	5	2	5	6	5	5	3	6	2	5	4	2	3	6	6	5	5	2	ok	4	2	2	7	7	3	1	9	8	1	7
0	295	10-Oct-16	1	6	2	4	4	1	2	2	1	4	5	3	2	3	5	5	2	3	1	4	6	4	1	1	6	6	4	2	2	2	6	5	1	2	1	ok	4	2	2	7	7	3	1	9	8	1	7
0	296	10-Oct-16	1	2	2	4	4	2	4	4	1	4	5	2	2	2	3	4	2	4	1	5	6	4	4	2	6	4	3	3	3	4	4	5	2	3	1	ok	4	2	2	7	7	3	1	9	8	1	7
0	297	10-Oct-16	1	1	2	2	4	2	2	3	1	4	4	5	3	3	2	3	2	5	1	3	6	5	4	2	6	2	2	3	2	2	3	3	2	5	1	ok	4	2	2	7	7	3	1	9	8	1	7
0	298	10-Oct-16	1	1	2	2	4	2	4	2	2	4	4	4	2	4	4	4	2	2	4	4	5	3	6	4	6	6	5	1	3	3	4	3	5	3	4	ok	4	2	2	7	7	3	1	9	8	1	7
0	299	10-Oct-16	1	1	2	2	2	2	2	2	1	3	3	3	2	2	2	2	2	3	1	3	4	4	3	2	6	5	3	4	2	1	5	1	1	4	1	ok	4	2	2	7	4	3	1	9	8	1	7
0	300	10-Oct-16	1	6	2	4	4	2	4	4	1	3	4	4	3	4	4	4	3	4	1	4	4	5	4	4	6	4	4	5	4	4	6	3	2	5	2	ok	4	2	2	7	7	3	1	9	8	1	7
0	301	10-Oct-16	1	4	2	5	6	3	4	3	1	6	6	6	1	2	5	6	3	4	1	6	6	2	3	2	6	5	3	4	1	1	6	4	3	3	1	ok	4	2	2	7	7	3	1	9	8	1	7
0	302	10-Oct-16	1	5	2	5	6	4	2	2	1	5	5	4	2	4	5	5	3	5	1	4	6	2	3	1	6	6	4	1	6	2	6	3	1	6	1	ok	4	2	2	7	7	3	1	9	8	1	7
0	303	10-Oct-16	1	6	2	3	4	2	4	4	2	4	3	2	4	3	4	4	2	4	2	5	6	5	5	4	6	6	5	5	4	4	6	4	3	6	4	ok	4	2	2	7	7	3	1	9	8	1	7
0	304	10-Oct-16	1	3	2	5	6	5	3	4	1	6	3	1	1	5	6	6	1	5	1	6	6	2	4	1	6	6	3	2	1	1	6	1	1	4	1	ok	4	2	2	7	7	3	1	9	8	1	7
2	305	10-Oct-16	1	1	2	3	1	1	2	1	4	4	3	4	2	1	3	4	1	4	1	4	5	2	3	2	5	6	4	3	3	3	4	1	4	1	2	ok	4	2	2	7	7	3	1	9	8	1	7
0	306	10-Oct-16	1	2	2	6	5	4	5	5	1	5	6	6	3	4	5	6	2	4	2	4	6	4	6	3	6	4	4	1	2	4	5	3	2	5	2	ok	4	2	2	7	7	3	1	9	8	1	7
0	307	10-Oct-16	1	6	2	2	5	3	3	2	1	2	3	3	2	2	5	5	3	3	1	5	5	4	4	3	6	4	5	5	4	3	5	4	4	4	2	ok	4	2	2	7	7	3	1	9	8	1	7
0	308	10-Oct-16	1	3	2	3	4	3	3	5	1	4	4	3	3	5	4	4	3	4	1	4	4	4	4	4	6	4	4	4	4	5	3	3	3	3	2	ok	4	2	2	7	7	3	1	9	8	1	7
0	309	10-Oct-16	1	6	2	5	4	2	2	1	1	5	4	6	2	1	5	4	2	4	1	5	4	4	3	1	6	4	4	1	1	1	6	2	1	6	1	ok	4	2	2	7	7	3	1	9	8	1	7
0	310	10-Oct-16	1	1	2	2	2	1	2	4	1	4	2	1	2	4	3	5	1	3	1	6	6	4	3	2	6	4	3	3	3	5	5	5	3	4	1	ok	4	2	2	7	7	3	1	9	8	1	7
0	311	10-Oct-16	1	6	2	3	3	3	1	4	1	5	3	1	4	3	2	3	2	5	1	4	3	3	4	2	6	5	5	4	4	2	5	5	2	6	1	ok	4	2	2	7	7	3	1	9	8	1	7
0	312	10-Oct-16	1	1	2	4	5	2	3	4	1	3	5	4	1	3	6	6	2	4	1	4	5	3	4	3	5	4	3	2	3	3	4	3	3	3	2	ok	4	2	2	7	7	3	1	9	8	1	7
0	313	10-Oct-16	1	4	2	6	4	2	3	3	1	6	6	4	2	3	6	6	3	5	2	4	6	5	4	5	6	6	4	1	1	3	5	2	3	5	1	ok	4	2	2	7	7	3	1	9	8	1	7
0	314	10-Oct-16	1	6	2	4	5	2	2	3	1	5	4	3	1	2	5	5	2	5	1	3	4	3	2	2	6	5	4	2	2	1	6	3	1	6	2	ok	4	2	2	7	7	3	1	9	8	1	7
0	315	10-Oct-16	1	2	2	3	5	4	5	5	1	5	5	5	5	4	5	5	5	5	2	4	3	6	5	4	6	1	2	5	4	3	4	5	4	6	2	ok	4	2	2	7	7	3	1	9	8	1	7
0	316	10-Oct-16	1	3	2	4	4	3	6	5	1	2	3	6	3	5	5	5	4	5	2	5	5	6	6	6	6	3	5	2	6	6	6	3	4	4	4	ok	4	2	2	7	7	3	1	9	8	1	7
2	317	10-Oct-16	1	5	2	5	4	4	3	3	2	3	3	4	3	3	5	4	3	4	2	5	5	5	4	4	5	4	4	4	4	4	5	4	3	2	3	ok	4	2	2	7	7	3	1	9	8	1	7
0	318	10-Oct-16	1	5	2	5	5	3	4	4	1	5	5	5	4	4	6	6	5	5	3	3	5	4	3	4	6	3	3	4	4	4	4	3	3	6	3	ok	4	2	2	7	7	3	1	9	8	1	7
0	319	10-Oct-16	1	3	2	4	4	3	5	5	2	5	5	5	4	5	5	5	4	5	1	5	6	6	6	4	6	5	5	3	3	5	6	3	4	5	4	ok	4	2	2	7	7	3	1	9	8	1	7
0	320	10-Oct-16	1	6	2	2	3	1	1	1	2	2	3	1	1	1	4	3	1	2	1	1	1	3	2	1	6	3	2	2	1	1	5	2	2	2	2	ok	4	2	2	7	7	3	1	9	8	1	7
2	321	10-Oct-16	1	3	2	4	3	2	5	4	4	4	4	5	3	3	4	4	4	4	2	5	5	5	5	4	6	5	5	4	4	6	6	3	3	5	2	ok	4	2	2	7	7	3	1	9	8	1	7
0	322	10-Oct-16	1	4	2	4	5	4	4	4	1	4	4	4	2	4	4	5	2	4	1	5	6	3	4	2	6	5	5	2	1	3	6	5	3	3	2	ok	4	2	2	7	7	3	1	9	8	1	7
0	323	10-Oct-16	1	1	2	4	3	1	3	3	1	1	2	1	4	4	1	4	2	4	1	3	5	3	5	4	6	6	3	2	2	4	2	2	4	5	3	ok	4	2	2	7	7	3	1	9	8	1	7
0	324	10-Oct-16	1	6	2	5	6	4	4	4	1	4	4	5	4	4	6	6	5	5	4	4	5	6	4	4	6	6	4	5	6	5	6	4	4	6	5	ok	4	2	2	7	7	3	1	9	8	1	7
0	325	10-Oct-16	1	5	2	2	5	5	4	4	2	4	4	4	5	4	3	5	4	4	3	3	5	5	4	3	6	3	4	5	3	4	4	5	2	4	4	ok	4	2	2	7	7	3	1	9	8	1	7
0	326	10-Oct-16	1	3	2	5	4	3	5	5	2	5	5	5	4	5	5	5	4	5	4	5	5	3	4	5	6	6	5	2	5	5	2	2	3	3	2	ok	4	2	2	7	7	3	1	9	8	1	7
2	327	10-Oct-16	1	1	2	2	5	4	3	4	5	4	5	3	3	4	4	4	3	4	4	3	4	4	3	4	5	4	5	3	3	5	4	5	4	4	2	ok	4	2	2	7	7	3	1	9	8	1	7
0	328	10-Oct-16	1	5	2	3	5	4	6	5	1	5	4	6	5	4	5	5	5	5	3	4	6	6	6	4	6	6	5	3	4	4	4	1	5	6	4	ok	4	2	2	7	7	3	1	9	8	1	7
0	329	10-Oct-16	1	6	2	5	6	3	6	5	1	6	6	4	5	5	6	6	3	6	2	6	6	5	5	3	6	6	5	3	2	2	4	6	3	3	2	ok	4	2	2	7	7	3	1	9	8	1	7
0	330	10-Oct-16	1	6	2	4	4	4	5	4	2	4	5	5	4	4	4	5	5	5	3	5	5	4	5	4	5	5	5	3	4	3	6	4	4	2	3	ok	4	2	2	7	7	3	1	9	8	1	7
0	331	10-Oct-16	1	4	2	4	4	2	3	4	1	3	4	3	3	3	4	4	3	4	1	5	6	3	3	3	6	6	4	3	4	2	5	3	3	4	2	ok	4	2	2	7	7	3	1	9	8	1	7
0	332	10-Oct-16	1	4	2	4	5	2	2	2	1	3	4	2	1	2	5	5	2	4	2	4	5	4	5	3	6	1	4	1	3	2	6	3	3	5	3	ok	4	2	2	7	7	3	1	9	8	1	7
0	333	10-Oct-16	1	1	2	2	3	1	3	3	1	3	4	3	1	3	4	4	2	3	1	4	5	4	4	4	6	5	4	3	1	3	6	2	2	4	1	ok	4	2	2	7	7	3	1	9	8	1	7
0	334	10-Oct-16	1	2	2	2	3	1	1	1	1	2	2	2	1	2	3	4	1	3	1	5	6	2	1	1	6	3	3	2	1	1	5	6	3	3	1	ok	4	2	2	7	7	3	1	9	8	1	7
0	335	10-Oct-16	1	1	2	3	3	4	5	4	2	5	4	5	4	5	5	5	5	5	3	4	5	4	4	5	6	5	4	5	3	4	3	3	5	3	4	ok	4	2	2	7	7	3	1	9	8	1	7
0	336	10-Oct-16	1	2	2	4	4	3	4	4	1	4	5	6	2	6	5	5	4	4	3	4	5	3	4	4	5	5	3	5	4	4	4	5	5	4	4	ok	4	2	2	7	7	3	1	9	8	1	7
0	337	10-Oct-16	1	4	2	5	4	1	3	1	1	6	4	3	1	1	6	6	1	4	1	6	5	1	1	1	5	6	5	3	1	1	6	5	1	5	1	ok	4	2	2	7	7	3	1	9	8	1	7
2	338	10-Oct-16	1	3	2	3	4	1	6	6	1	6	6	6	2	4	6	6	4	6	1	3	6	4	6	6	6	6	5	3	6	4	6	6	6	6	4	ok	4	2	2	7	7	3	1	9	8	1	7
0	339	10-Oct-16	1	1	2	4	5	4	5	5	2	6	5	4	4	4	4	6	3	5	3	4	5	4	6	3	6	3	3	5	4	5	3	6	4	4	4	ok	4	2	2	7	7	3	1	9	8	1	7
0	340	10-Oct-16	1	4	2	2	2	3	3	4	1	5	2	5	3	4	5	5	2	5	1	6	6	6	3	5	6	5	5	1	2	5	6	3	2	5	1	ok	4	2	2	7	7	3	1	9	8	1	7
2	341	10-Oct-16	1	5	2	1	4	3	1	1	4	1	4	4	4	5	4	5	4	6	1	3	6	1	6	2	4	6	4	1	1	4	6	4	1	6	1	ok	4	2	2	7	7	3	1	9	8	1	7
0	342	10-Oct-16	1	6	2	6	1	4	6	6	1	6	6	6	6	6	6	6	1	6	1	1	6	6	6	6	6	6	6	6	6	6	6	1	1	6	1	ok	4	2	2	7	7	3	1	9	8	1	7
0	343	10-Oct-16	1	3	2	5	5	4	5	5	1	5	4	5	4	4	5	5	5	5	2	4	6	4	6	3	6	4	5	5	5	5	6	4	3	5	4	ok	4	2	2	7	7	3	1	9	8	1	7
0	344	10-Oct-16	1	5	2	5	5	2	4	3	1	3	5	5	2	2	6	6	3	3	1	5	6	3	5	2	6	3	4	3	1	3	6	3	2	3	2	ok	4	2	2	7	7	3	1	9	8	1	7
0	345	10-Oct-16	1	1	2	4	5	5	3	3	1	4	5	4	4	5	6	5	4	3	5	6	6	4	6	5	6	5	5	5	1	5	6	6	2	5	2	ok	4	2	2	7	7	3	1	9	8	1	7
0	346	10-Oct-16	1	3	2	3	4	4	4	5	1	3	4	6	3	3	5	5	5	5	2	5	6	6	6	5	6	6	5	5	4	5	6	2	4	6	3	ok	4	2	2	7	7	3	1	9	8	1	7
0	347	10-Oct-16	1	4	2	3	6	2	1	4	1	2	6	4	4	4	5	6	2	6	1	4	6	3	2	3	4	4	6	3	1	2	6	2	2	6	1	ok	4	2	2	7	7	3	1	9	8	1	7
0	348	10-Oct-16	1	4	2	5	6	4	6	6	1	5	5	6	3	5	6	6	6	6	1	5	6	6	6	6	6	6	6	4	3	5	6	5	4	5	1	ok	4	2	2	7	7	3	1	9	8	1	7
0	349	10-Oct-16	1	5	2	5	6	1	1	1	1	4	5	1	1	2	6	6	1	2	1	5	6	1	1	2	6	4	4	1	1	1	4	5	1	2	1	ok	4	2	2	7	7	3	1	9	8	1	7
0	350	10-Oct-16	1	6	2	3	4	1	3	3	1	2	3	3	2	3	4	4	1	3	1	5	6	4	5	4	6	6	4	3	1	4	6	4	4	6	4	ok	4	2	2	7	7	3	1	9	8	1	7
0	351	10-Oct-16	1	2	2	3	3	5	5	3	2	6	4	5	5	4	6	6	3	5	2	5	4	6	6	4	6	6	4	5	3	5	6	2	5	4	2	ok	4	2	2	7	7	3	1	9	8	1	7
[truncated: 168 more columns]
