# Supplementary material for: Moving Morality Beyond the In-Group: Liberals and Conservatives Show Differences on Group-Framed Moral Foundations and These Differences Mediate the Relationships to Perceived Bias and Threat
Source: Front Psychol. 2021 Apr 21;12:579908. doi: 10.3389/fpsyg.2021.579908 (PMC8096906; doi:10.3389/fpsyg.2021.579908)
Supplement: Supplementary file 5 [file Data_Sheet_5.CSV]

Data Dictionary for i-o Specific MFQ & AMP Study 3
Variable	Variable name	Measurement unit	Allowed values	Description
Distribution of Participants removed	RemDist	1 to 4	1-4; 2 = MFQ Removal; 3 = Non-UK Born, 4 = Pakistani	Distribution of Participants removed
Arbitrary Participant ID number	Participant	Numeric	1-451	ID number assigned to participant in sequential order
Participation Date	Date	25-Oct-17		Participation Date
Consent	Consent	1 to 2	1 = yes, consent granted, 2 = no	participant granting consent to complete the study
Select4 filler variable	Select2	1 to 6	1-Jun	In order to help us check that the data is writing correctly for this study please select answer number 4 from the options below which will place a single tick next to this option.
Randomize	Randomize	1 to 8	1-8; See 8 orders listed in Column F	Random assignment to 8 orders used to counterbalance measures within Study 3 (see Column F)
					Order 1	Ingroup MFQ	Filler then Outgroup MFQ	N. cog filler	Bias and Negative Bias	N. cog filler	Threat	AMP
					Order 2	Ingroup MFQ	Filler then Outgroup MFQ	N. cog filler	Threat	N. cog filler	Bias and Negative Bias	AMP
					Order 3	Ingroup MFQ	Filler then Outgroup MFQ	N. cog filler	AMP	N. cog filler	Bias and Negative Bias	Threat
					Order 4	Ingroup MFQ	Filler then Outgroup MFQ	N. cog filler	AMP	N. cog filler	Threat	Bias and Negative Bias
					Order 5	Outgroup MFQ	Filler then Ingroup MFQ	N. cog filler	Bias and Negative Bias	N. cog filler	Threat	AMP
					Order 6	Outgroup MFQ	Filler then Ingroup MFQ	N. cog filler	Threat	N. cog filler	Bias and Negative Bias	AMP
					Order 7	Outgroup MFQ	Filler then Ingroup MFQ	N. cog filler	AMP	N. cog filler	Bias and Negative Bias	Threat
					Order 8	Outgroup MFQ	Filler then Ingroup MFQ	N. cog filler	AMP	N. cog filler	Threat	Bias and Negative Bias
Orders	Orders	1 to 8	1 = IngroupMFQ1st, Bias, Threat, then ImplicitAMP, 2 = IngroupMFQ1st, Threat, Bias, then ImplicitAMP, 3 = IngroupMFQ1st, ImplicitAMP, Bias, then Threat, 4 = IngroupMFQ1st, ImplicitAMP, Threat, then Bias, 5 = OutgroupMFQ1st, Bias, Threat, then ImplicitAMP, 6 = OutgroupMFQ1st, Threat, Bias, then ImplicitAMP, 7 = OutgroupMFQ1st, ImplicitAMP, Bias, then Threat, 8 = OutgroupMFQ1st, ImplicitAMP, Threat…
mfq1ir: Moral Foundations Questionnaire ingroup relevance item 1	mfq1ir	1 to 6	1 = Not at all relevant, 2 = Not very relevant, 3 = Slightly relevant, 4 = Somewhat relevant, 5 = Very relevant, 6 = Extremely relevant	MFQ1ir: item 1 of the relevance subscale for ingroups on July 2008 Moral Foundations Questionnaire
mfq2ir	mfq2ir	1 to 6	1 = Not at all relevant, 2 = Not very relevant, 3 = Slightly relevant, 4 = Somewhat relevant, 5 = Very relevant, 6 = Extremely relevant	MFQ2ir: item 2 of the relevance subscale for ingroups
mfq3ir	mfq3ir	1 to 6	1 = Not at all relevant, 2 = Not very relevant, 3 = Slightly relevant, 4 = Somewhat relevant, 5 = Very relevant, 6 = Extremely relevant	mfq3ir
mfq4ir	mfq4ir	1 to 6	1 = Not at all relevant, 2 = Not very relevant, 3 = Slightly relevant, 4 = Somewhat relevant, 5 = Very relevant, 6 = Extremely relevant	mfq4ir
mfq5ir	mfq5ir	1 to 6	1 = Not at all relevant, 2 = Not very relevant, 3 = Slightly relevant, 4 = Somewhat relevant, 5 = Very relevant, 6 = Extremely relevant	mfq5ir
mfq6ic	mfq6ic	1 to 6	1 = Not at all relevant, 2 = Not very relevant, 3 = Slightly relevant, 4 = Somewhat relevant, 5 = Very relevant, 6 = Extremely relevant	MFQ6ic: good at maths question; attention check item for the July 2008 Moral Foundations Questionnaire
mfq7ir	mfq7ir	1 to 6	1 = Not at all relevant, 2 = Not very relevant, 3 = Slightly relevant, 4 = Somewhat relevant, 5 = Very relevant, 6 = Extremely relevant	mfq7ir
mfq8ir	mfq8ir	1 to 6	1 = Not at all relevant, 2 = Not very relevant, 3 = Slightly relevant, 4 = Somewhat relevant, 5 = Very relevant, 6 = Extremely relevant	mfq8ir
mfq9ir	mfq9ir	1 to 6	1 = Not at all relevant, 2 = Not very relevant, 3 = Slightly relevant, 4 = Somewhat relevant, 5 = Very relevant, 6 = Extremely relevant	mfq9ir
mfq10ir	mfq10ir	1 to 6	1 = Not at all relevant, 2 = Not very relevant, 3 = Slightly relevant, 4 = Somewhat relevant, 5 = Very relevant, 6 = Extremely relevant	mfq10ir
mfq11ir	mfq11ir	1 to 6	1 = Not at all relevant, 2 = Not very relevant, 3 = Slightly relevant, 4 = Somewhat relevant, 5 = Very relevant, 6 = Extremely relevant	mfq11ir
mfq12ir	mfq12ir	1 to 6	1 = Not at all relevant, 2 = Not very relevant, 3 = Slightly relevant, 4 = Somewhat relevant, 5 = Very relevant, 6 = Extremely relevant	mfq12ir
mfq13ir	mfq13ir	1 to 6	1 = Not at all relevant, 2 = Not very relevant, 3 = Slightly relevant, 4 = Somewhat relevant, 5 = Very relevant, 6 = Extremely relevant	mfq13ir
mfq14ir	mfq14ir	1 to 6	1 = Not at all relevant, 2 = Not very relevant, 3 = Slightly relevant, 4 = Somewhat relevant, 5 = Very relevant, 6 = Extremely relevant	mfq14ir
mfq15ir	mfq15ir	1 to 6	1 = Not at all relevant, 2 = Not very relevant, 3 = Slightly relevant, 4 = Somewhat relevant, 5 = Very relevant, 6 = Extremely relevant	mfq15ir
mfq16ir	mfq16ir	1 to 6	1 = Not at all relevant, 2 = Not very relevant, 3 = Slightly relevant, 4 = Somewhat relevant, 5 = Very relevant, 6 = Extremely relevant	mfq16ir
mfq17ij: Moral Foundations Questionnaire ingroup judgment item 1	mfq17ij	1 to 6	1 = Strongly disagree, 2 = Moderately disagree, 3 = Slightly disagree, 4 = Slightly agree, 5 = Moderately agree, 6 = Strongly agree	mfq17ij: Moral Foundations Questionnaire ingroup judgment item 1
mfq18ij	mfq18ij	1 to 6	1 = Strongly disagree, 2 = Moderately disagree, 3 = Slightly disagree, 4 = Slightly agree, 5 = Moderately agree, 6 = Strongly agree	mfq18ij
mfq19ij	mfq19ij	1 to 6	1 = Strongly disagree, 2 = Moderately disagree, 3 = Slightly disagree, 4 = Slightly agree, 5 = Moderately agree, 6 = Strongly agree	mfq19ij
mfq20ij	mfq20ij	1 to 6	1 = Strongly disagree, 2 = Moderately disagree, 3 = Slightly disagree, 4 = Slightly agree, 5 = Moderately agree, 6 = Strongly agree	mfq20ij
mfq21ij	mfq21ij	1 to 6	1 = Strongly disagree, 2 = Moderately disagree, 3 = Slightly disagree, 4 = Slightly agree, 5 = Moderately agree, 6 = Strongly agree	mfq21ij
mfq22ic	mfq22ic	1 to 6	1 = Strongly disagree, 2 = Moderately disagree, 3 = Slightly disagree, 4 = Slightly agree, 5 = Moderately agree, 6 = Strongly agree	MFQ22ic: better to do good than bad question; attention check item for the July 2008 Moral Foundations Questionnaire
mfq23ij	mfq23ij	1 to 6	1 = Strongly disagree, 2 = Moderately disagree, 3 = Slightly disagree, 4 = Slightly agree, 5 = Moderately agree, 6 = Strongly agree	mfq23ij
mfq24ij	mfq24ij	1 to 6	1 = Strongly disagree, 2 = Moderately disagree, 3 = Slightly disagree, 4 = Slightly agree, 5 = Moderately agree, 6 = Strongly agree	mfq24ij
mfq25ij	mfq25ij	1 to 6	1 = Strongly disagree, 2 = Moderately disagree, 3 = Slightly disagree, 4 = Slightly agree, 5 = Moderately agree, 6 = Strongly agree	mfq25ij
mfq26ij	mfq26ij	1 to 6	1 = Strongly disagree, 2 = Moderately disagree, 3 = Slightly disagree, 4 = Slightly agree, 5 = Moderately agree, 6 = Strongly agree	mfq26ij
mfq27ij	mfq27ij	1 to 6	1 = Strongly disagree, 2 = Moderately disagree, 3 = Slightly disagree, 4 = Slightly agree, 5 = Moderately agree, 6 = Strongly agree	mfq27ij
mfq28ij	mfq28ij	1 to 6	1 = Strongly disagree, 2 = Moderately disagree, 3 = Slightly disagree, 4 = Slightly agree, 5 = Moderately agree, 6 = Strongly agree	mfq28ij
mfq29ij	mfq29ij	1 to 6	1 = Strongly disagree, 2 = Moderately disagree, 3 = Slightly disagree, 4 = Slightly agree, 5 = Moderately agree, 6 = Strongly agree	mfq29ij
mfq30ij	mfq30ij	1 to 6	1 = Strongly disagree, 2 = Moderately disagree, 3 = Slightly disagree, 4 = Slightly agree, 5 = Moderately agree, 6 = Strongly agree	mfq30ij
mfq31ij	mfq31ij	1 to 6	1 = Strongly disagree, 2 = Moderately disagree, 3 = Slightly disagree, 4 = Slightly agree, 5 = Moderately agree, 6 = Strongly agree	mfq31ij
mfq32ij	mfq32ij	1 to 6	1 = Strongly disagree, 2 = Moderately disagree, 3 = Slightly disagree, 4 = Slightly agree, 5 = Moderately agree, 6 = Strongly agree	mfq32ij
filler task instruction	fillins	N/A	N/A	In this short task of cognitive processing you will be asked to select the number from the below response options as fast as possible.
filler1: randomly ordered list of 1 through 10 numbers	fil1	1 to 10	1 to 10	Please click the number ___ (e.g., 4; numbers within the 40 trials are between 1 and 10 and asked in a semi-random order for the 40 trials)
filler task item	fil2	1 to 10	1 to 10	Please click the number 7
filler task item	fil3	1 to 10	1 to 10	Please click the number 2
filler task item	fil4	1 to 10	1 to 10	Please click the number …
filler task item	fil5	1 to 10	1 to 10	Please click the number …
filler task item	fil6	1 to 10	1 to 10	Please click the number …
filler task item	fil7	1 to 10	1 to 10	Please click the number …
filler task item	fil8	1 to 10	1 to 10	Please click the number …
filler task item	fil9	1 to 10	1 to 10	Please click the number …
filler task item	fil10	1 to 10	1 to 10	Please click the number …
filler task item	fil11	1 to 10	1 to 10	Please click the number …
filler task item	fil12	1 to 10	1 to 10	Please click the number …
filler task item	fil13	1 to 10	1 to 10	Please click the number …
filler task item	fil14	1 to 10	1 to 10	Please click the number …
filler task item	fil15	1 to 10	1 to 10	Please click the number …
filler task item	fil16	1 to 10	1 to 10	Please click the number …
filler task item	fil17	1 to 10	1 to 10	Please click the number …
filler task item	fil18	1 to 10	1 to 10	Please click the number …
filler task item	fil19	1 to 10	1 to 10	Please click the number …
filler task item	fil20	1 to 10	1 to 10	Please click the number …
filler task item	fil21	1 to 10	1 to 10	Please click the number …
filler task item	fil22	1 to 10	1 to 10	Please click the number …
filler task item	fil23	1 to 10	1 to 10	Please click the number …
filler task item	fil24	1 to 10	1 to 10	Please click the number …
filler task item	fil25	1 to 10	1 to 10	Please click the number …
filler task item	fil26	1 to 10	1 to 10	Please click the number …
filler task item	fil27	1 to 10	1 to 10	Please click the number …
filler task item	fil28	1 to 10	1 to 10	Please click the number …
filler task item	fil29	1 to 10	1 to 10	Please click the number …
filler task item	fil30	1 to 10	1 to 10	Please click the number …
filler task item	fil31	1 to 10	1 to 10	Please click the number …
filler task item	fil32	1 to 10	1 to 10	Please click the number …
filler task item	fil33	1 to 10	1 to 10	Please click the number …
filler task item	fil34	1 to 10	1 to 10	Please click the number …
filler task item	fil35	1 to 10	1 to 10	Please click the number …
filler task item	fil36	1 to 10	1 to 10	Please click the number …
filler task item	fil37	1 to 10	1 to 10	Please click the number …
filler task item	fil38	1 to 10	1 to 10	Please click the number …
filler task item	fil39	1 to 10	1 to 10	Please click the number …
filler task item	fil40	1 to 10	1 to 10	Please click the number …
mfq1or: Moral Foundations 30 item Questionnaire outgroup relevance item 1	mfq1or	1 to 6	1 = Not at all relevant, 2 = Not very relevant, 3 = Slightly relevant, 4 = Somewhat relevant, 5 = Very relevant, 6 = Extremely relevant	mfq1or: Moral Foundations 30 item Questionnaire outgroup relevance item 1
mfq2or	mfq2or	1 to 6	1 = Not at all relevant, 2 = Not very relevant, 3 = Slightly relevant, 4 = Somewhat relevant, 5 = Very relevant, 6 = Extremely relevant	mfq2or
mfq3or	mfq3or	1 to 6	1 = Not at all relevant, 2 = Not very relevant, 3 = Slightly relevant, 4 = Somewhat relevant, 5 = Very relevant, 6 = Extremely relevant	mfq3or
mfq4or	mfq4or	1 to 6	1 = Not at all relevant, 2 = Not very relevant, 3 = Slightly relevant, 4 = Somewhat relevant, 5 = Very relevant, 6 = Extremely relevant	mfq4or
mfq5or	mfq5or	1 to 6	1 = Not at all relevant, 2 = Not very relevant, 3 = Slightly relevant, 4 = Somewhat relevant, 5 = Very relevant, 6 = Extremely relevant	mfq5or
mfq6oc	mfq6oc	1 to 6	1 = Not at all relevant, 2 = Not very relevant, 3 = Slightly relevant, 4 = Somewhat relevant, 5 = Very relevant, 6 = Extremely relevant	mfq6oc: good at maths question; attention check item for the July 2008 Moral Foundations Questionnaire
mfq7or	mfq7or	1 to 6	1 = Not at all relevant, 2 = Not very relevant, 3 = Slightly relevant, 4 = Somewhat relevant, 5 = Very relevant, 6 = Extremely relevant	mfq7or
mfq8or	mfq8or	1 to 6	1 = Not at all relevant, 2 = Not very relevant, 3 = Slightly relevant, 4 = Somewhat relevant, 5 = Very relevant, 6 = Extremely relevant	mfq8or
mfq9or	mfq9or	1 to 6	1 = Not at all relevant, 2 = Not very relevant, 3 = Slightly relevant, 4 = Somewhat relevant, 5 = Very relevant, 6 = Extremely relevant	mfq9or
mfq10or	mfq10or	1 to 6	1 = Not at all relevant, 2 = Not very relevant, 3 = Slightly relevant, 4 = Somewhat relevant, 5 = Very relevant, 6 = Extremely relevant	mfq10or
mfq11or	mfq11or	1 to 6	1 = Not at all relevant, 2 = Not very relevant, 3 = Slightly relevant, 4 = Somewhat relevant, 5 = Very relevant, 6 = Extremely relevant	mfq11or
mfq12or	mfq12or	1 to 6	1 = Not at all relevant, 2 = Not very relevant, 3 = Slightly relevant, 4 = Somewhat relevant, 5 = Very relevant, 6 = Extremely relevant	mfq12or
mfq13or	mfq13or	1 to 6	1 = Not at all relevant, 2 = Not very relevant, 3 = Slightly relevant, 4 = Somewhat relevant, 5 = Very relevant, 6 = Extremely relevant	mfq13or
mfq14or	mfq14or	1 to 6	1 = Not at all relevant, 2 = Not very relevant, 3 = Slightly relevant, 4 = Somewhat relevant, 5 = Very relevant, 6 = Extremely relevant	mfq14or
mfq15or	mfq15or	1 to 6	1 = Not at all relevant, 2 = Not very relevant, 3 = Slightly relevant, 4 = Somewhat relevant, 5 = Very relevant, 6 = Extremely relevant	mfq15or
mfq16or	mfq16or	1 to 6	1 = Not at all relevant, 2 = Not very relevant, 3 = Slightly relevant, 4 = Somewhat relevant, 5 = Very relevant, 6 = Extremely relevant	mfq16or
mfq17oj: Moral Foundations Questionnaire outgroup judgment item 1	mfq17oj	1 to 6	1 = Strongly disagree, 2 = Moderately disagree, 3 = Slightly disagree, 4 = Slightly agree, 5 = Moderately agree, 6 = Strongly agree	mfq17oj: Moral Foundations Questionnaire outgroup judgment item 1
mfq18oj	mfq18oj	1 to 6	1 = Strongly disagree, 2 = Moderately disagree, 3 = Slightly disagree, 4 = Slightly agree, 5 = Moderately agree, 6 = Strongly agree	mfq18oj
mfq19oj	mfq19oj	1 to 6	1 = Strongly disagree, 2 = Moderately disagree, 3 = Slightly disagree, 4 = Slightly agree, 5 = Moderately agree, 6 = Strongly agree	mfq19oj
mfq20oj	mfq20oj	1 to 6	1 = Strongly disagree, 2 = Moderately disagree, 3 = Slightly disagree, 4 = Slightly agree, 5 = Moderately agree, 6 = Strongly agree	mfq20oj
mfq21oj	mfq21oj	1 to 6	1 = Strongly disagree, 2 = Moderately disagree, 3 = Slightly disagree, 4 = Slightly agree, 5 = Moderately agree, 6 = Strongly agree	mfq21oj
mfq22oc	mfq22oc	1 to 6	1 = Strongly disagree, 2 = Moderately disagree, 3 = Slightly disagree, 4 = Slightly agree, 5 = Moderately agree, 6 = Strongly agree	mfq22oc: better to do good than bad question; attention check item for the July 2008 Moral Foundations Questionnaire
mfq23oj	mfq23oj	1 to 6	1 = Strongly disagree, 2 = Moderately disagree, 3 = Slightly disagree, 4 = Slightly agree, 5 = Moderately agree, 6 = Strongly agree	mfq23oj
mfq24oj	mfq24oj	1 to 6	1 = Strongly disagree, 2 = Moderately disagree, 3 = Slightly disagree, 4 = Slightly agree, 5 = Moderately agree, 6 = Strongly agree	mfq24oj
mfq25oj	mfq25oj	1 to 6	1 = Strongly disagree, 2 = Moderately disagree, 3 = Slightly disagree, 4 = Slightly agree, 5 = Moderately agree, 6 = Strongly agree	mfq25oj
mfq26oj	mfq26oj	1 to 6	1 = Strongly disagree, 2 = Moderately disagree, 3 = Slightly disagree, 4 = Slightly agree, 5 = Moderately agree, 6 = Strongly agree	mfq26oj
mfq27oj	mfq27oj	1 to 6	1 = Strongly disagree, 2 = Moderately disagree, 3 = Slightly disagree, 4 = Slightly agree, 5 = Moderately agree, 6 = Strongly agree	mfq27oj
mfq28oj	mfq28oj	1 to 6	1 = Strongly disagree, 2 = Moderately disagree, 3 = Slightly disagree, 4 = Slightly agree, 5 = Moderately agree, 6 = Strongly agree	mfq28oj
mfq29oj	mfq29oj	1 to 6	1 = Strongly disagree, 2 = Moderately disagree, 3 = Slightly disagree, 4 = Slightly agree, 5 = Moderately agree, 6 = Strongly agree	mfq29oj
mfq30oj	mfq30oj	1 to 6	1 = Strongly disagree, 2 = Moderately disagree, 3 = Slightly disagree, 4 = Slightly agree, 5 = Moderately agree, 6 = Strongly agree	mfq30oj
mfq31oj	mfq31oj	1 to 6	1 = Strongly disagree, 2 = Moderately disagree, 3 = Slightly disagree, 4 = Slightly agree, 5 = Moderately agree, 6 = Strongly agree	mfq31oj
mfq32oj	mfq32oj	1 to 6	1 = Strongly disagree, 2 = Moderately disagree, 3 = Slightly disagree, 4 = Slightly agree, 5 = Moderately agree, 6 = Strongly agree	mfq32oj
Need for cognition item 9 filler question	Ncog9	1 to 5	1 = Extremely unlike me, 2 = Somewhat unlike me, 3 = Uncertain, 4 = Somewhat like me, 5 = Extremely like me	I like tasks that require little thought once I've learned them.
Need for cognition item 6 filler question	Ncog6	1 to 5	1 = Extremely unlike me, 2 = Somewhat unlike me, 3 = Uncertain, 4 = Somewhat like me, 5 = Extremely like me	I find satisfaction in deliberating hard for many hours.
Need for cognition item 8 filler question	Ncog8	1 to 5	1 = Extremely unlike me, 2 = Somewhat unlike me, 3 = Uncertain, 4 = Somewhat like me, 5 = Extremely like me	I prefer to think about small, daily projects to long-term ones.
Need for cognition item 2 filler question	Ncog2	1 to 5	1 = Extremely unlike me, 2 = Somewhat unlike me, 3 = Uncertain, 4 = Somewhat like me, 5 = Extremely like me	I like to have the responsibility of handling a situation that requires a lot of thinking.
Attitude Bias toward immigrants1	thermo1	1 to 9	1 = Extremely Warm, 2 = Very Warm, 3 = Moderately Warm, 4 = Somewhat Warm, 5 = Neither, 6 = Somewhat Cold, 7 = Moderately Cold, 8 = Very Cold, 9 = Extremely Cold	thermo1: Please rate your feelings toward Pakistani immigrants on the following evaluative dimension:
Attitude Bias2	thermo2	1 to 9	1 = Extremely Negative, 2 = Very Negative, 3 = Moderately Negative, 4 = Somewhat Negative, 5 = Neither, 6 = Somewhat Positive, 7 = Moderately Positive, 8 = Very Positive, 9 = Extremely Positive	thermo2: Please rate your feelings toward Pakistani immigrants on the following evaluative dimension:
Attitude Bias3	thermo3	1 to 9	1 = Extremely Friendly, 2 = Very Friendly, 3 = Moderately Friendly, 4 = Somewhat Friendly, 5 = Neither, 6 = Somewhat Unfriendly, 7 = Moderately Unfriendly, 8 = Very Unfriendly, 9 = Extremely Unfriendly	thermo3: Please rate your feelings toward Pakistani immigrants on the following evaluative dimension:
Attitude Bias4	thermo4	1 to 9	1 = Extremely Suspicious, 2 = Very Suspicious, 3 = Moderately Suspicious, 4 = Somewhat Suspicious, 5 = Neither, 6 = Somewhat Trusting, 7 = Moderately Trusting, 8 = Very Trusting, 9 = Extremely Trusting	thermo4: Please rate your feelings toward Pakistani immigrants on the following evaluative dimension:
Attitude Bias5	thermo5	1 to 9	1 = Extreme Admiration, 2 = High Admiration, 3 = Moderate Admiration, 4 = Some Admiration, 5 = Neither, 6 = Some Disgust, 7 = Moderate Disgust, 8 = High Disgust, 9 = Extreme Disgust	thermo5: Please rate your feelings toward Pakistani immigrants on the following evaluative dimension:
Negative Attitude Bias toward immigrants1	thermN1	1 to 10	1 = No disapproval at all, 2, 3, 4, 5, 6, 7, 8, 9, 10 = Extreme disapproval	ThermN1: On the scale below, please indicate the degree to which you feel disapproval toward Pakistani immigrants.
Negative Attitude Bias2	thermN2	1 to 10	1 = No resentment at all, 2, 3, 4, 5, 6, 7, 8, 9, 10 = Extreme resentment	ThermN2: On the scale below, please indicate the degree to which you feel resentment toward Pakistani immigrants.
Negative Attitude Bias3	thermN3	1 to 10	1 = No dislike at all, 2, 3, 4, 5, 6, 7, 8, 9, 10 = Extreme dislike	ThermN3: On the scale below, please indicate the degree to which you feel dislike toward Pakistani immigrants.
Negative Attitude Bias4	thermN4	1 to 10	1 = No disdain at all, 2, 3, 4, 5, 6, 7, 8, 9, 10 = Extreme disdain	ThermN4: On the scale below, please indicate the degree to which you feel disdain toward Pakistani immigrants.
Negative Attitude Bias5	thermN5	1 to 10	1 = No hatred at all, 2, 3, 4, 5, 6, 7, 8, 9, 10 = Extreme hatred	ThermN5: On the scale below, please indicate the degree to which you feel hatred toward Pakistani immigrants.
Need for cognition item 1 filler question	Ncog1	1 to 5	1 = Extremely unlike me, 2 = Somewhat unlike me, 3 = Uncertain, 4 = Somewhat like me, 5 = Extremely like me	I would prefer complex to simple problems.
Need for cognition item 7 filler question	Ncog7	1 to 5	1 = Extremely unlike me, 2 = Somewhat unlike me, 3 = Uncertain, 4 = Somewhat like me, 5 = Extremely like me	I only think as hard as I have to.
Need for cognition item 11 filler question	Ncog11	1 to 5	1 = Extremely unlike me, 2 = Somewhat unlike me, 3 = Uncertain, 4 = Somewhat like me, 5 = Extremely like me	I really enjoy a task that involves coming up with new solutions to problems.
Need for cognition item 13 filler question	Ncog13	1 to 5	1 = Extremely unlike me, 2 = Somewhat unlike me, 3 = Uncertain, 4 = Somewhat like me, 5 = Extremely like me	I prefer my life to be filled with puzzles that I must solve.
Perceived Symbolic Threat from Pakistani immigrants item 1	Symbolic1	1 to 7	1 = Disagree strongly, 2 = Disagree moderately, 3 = Disagree somewhat, 4 = Neither agree nor disagree, 5 = Agree somewhat, 6 = Agree moderately, 7 = Agree strongly	Pakistani immigrants should learn to conform to the rules and norms of UK society as soon as possible after they arrive.
Symbolic2	Symbolic2	1 to 7	1 = Disagree strongly, 2 = Disagree moderately, 3 = Disagree somewhat, 4 = Neither agree nor disagree, 5 = Agree somewhat, 6 = Agree moderately, 7 = Agree strongly	Immigration is undermining UK culture.
Symbolic3	Symbolic3	1 to 7	1 = Disagree strongly, 2 = Disagree moderately, 3 = Disagree somewhat, 4 = Neither agree nor disagree, 5 = Agree somewhat, 6 = Agree moderately, 7 = Agree strongly	The values and beliefs of Pakistani immigrants regarding work are basically quite similar to those of most British.
Symbolic4	Symbolic4	1 to 7	1 = Disagree strongly, 2 = Disagree moderately, 3 = Disagree somewhat, 4 = Neither agree nor disagree, 5 = Agree somewhat, 6 = Agree moderately, 7 = Agree strongly	The values and beliefs of Pakistani immigrants regarding moral and religious issues are not compatible with the beliefs and values of most British people.
Symbolic5	Symbolic5	1 to 7	1 = Disagree strongly, 2 = Disagree moderately, 3 = Disagree somewhat, 4 = Neither agree nor disagree, 5 = Agree somewhat, 6 = Agree moderately, 7 = Agree strongly	The values and beliefs of Pakistani immigrants regarding family issues and socialising children are basically quite similar to those of most British people.
Symbolic6	Symbolic6	1 to 7	1 = Disagree strongly, 2 = Disagree moderately, 3 = Disagree somewhat, 4 = Neither agree nor disagree, 5 = Agree somewhat, 6 = Agree moderately, 7 = Agree strongly	The values and beliefs of Pakistani immigrants regarding social relations are not compatible with the beliefs and values of most British people.
Symbolic7	Symbolic7	1 to 7	1 = Disagree strongly, 2 = Disagree moderately, 3 = Disagree somewhat, 4 = Neither agree nor disagree, 5 = Agree somewhat, 6 = Agree moderately, 7 = Agree strongly	Pakistani immigrants should not have to accept British ways.
Perceived Realistic Threat from Pakistani immigrants item 1	Real1	1 to 7	1 = Disagree strongly, 2 = Disagree moderately, 3 = Disagree somewhat, 4 = Neither agree nor disagree, 5 = Agree somewhat, 6 = Agree moderately, 7 = Agree strongly	Pakistani immigrants get more from this country than they contribute.
Real2	Real2	1 to 7	1 = Disagree strongly, 2 = Disagree moderately, 3 = Disagree somewhat, 4 = Neither agree nor disagree, 5 = Agree somewhat, 6 = Agree moderately, 7 = Agree strongly	The children of Pakistani immigrants should have the same right to attend schools in the United Kingdom as British people do.
Real3	Real3	1 to 7	1 = Disagree strongly, 2 = Disagree moderately, 3 = Disagree somewhat, 4 = Neither agree nor disagree, 5 = Agree somewhat, 6 = Agree moderately, 7 = Agree strongly	Pakistani immigration has increased the tax burden on British people.
Real4	Real4	1 to 7	1 = Disagree strongly, 2 = Disagree moderately, 3 = Disagree somewhat, 4 = Neither agree nor disagree, 5 = Agree somewhat, 6 = Agree moderately, 7 = Agree strongly	Pakistani immigrants are not displacing British workers from their jobs.
Real5	Real5	1 to 7	1 = Disagree strongly, 2 = Disagree moderately, 3 = Disagree somewhat, 4 = Neither agree nor disagree, 5 = Agree somewhat, 6 = Agree moderately, 7 = Agree strongly	Pakistani immigrants should be eligible for the same health-care benefits received by British people.
Real6	Real6	1 to 7	1 = Disagree strongly, 2 = Disagree moderately, 3 = Disagree somewhat, 4 = Neither agree nor disagree, 5 = Agree somewhat, 6 = Agree moderately, 7 = Agree strongly	Social services have become less available to British people because of immigration.
Real7	Real7	1 to 7	1 = Disagree strongly, 2 = Disagree moderately, 3 = Disagree somewhat, 4 = Neither agree nor disagree, 5 = Agree somewhat, 6 = Agree moderately, 7 = Agree strongly	The quality of social services available to British people has remained the same, despite Pakistani immigration.
Real8	Real8	1 to 7	1 = Disagree strongly, 2 = Disagree moderately, 3 = Disagree somewhat, 4 = Neither agree nor disagree, 5 = Agree somewhat, 6 = Agree moderately, 7 = Agree strongly	Pakistani immigrants are as entitled to subsidised housing or subsidised utilities (water, electricity, drainage) as poor British people are.
Mathematics problem filler task	math35	Whole number	Whole number	12 + 23 =
Purpose of experiment text	purpose	Purpose	Text	Short answer text completion
Born in the UK	bornUK	Whole number	1 = Yes, 2 = No	Were you born in the UK?
Age of participants in years	Age	Whole number	Whole number	Please type in your age. (please use a number, e.g., 19)
Participant's gender	Gender	1 to 2	1 = Female, 2 = Male, 3 = Other	Please indicate your gender by using the mouse to click on the appropriate box.
Participant's ethnicity	Ethnicity	1 to 9	1 = Southeast Asian, 2 = White, 3 = African/Afro-Caribbean/Black, 4 = African American, 5 = Middle Eastern or North African, 6 = Pakistani, 7 = Indian or Indian Subcontinent, 8 = Hispanic/Latina/Latino, 9 = Pacific Islander	Please indicate your race (or ethnicity) by using the mouse to click on the appropriate box. You will have a chance to specify or expand upon it more on the next question.
Participant's ethnicity2	Ethnicity2	1 to 9	1 = Southeast Asian, 2 = White, 3 = African/Afro-Caribbean/Black, 4 = African American, 5 = Middle Eastern or North African, 6 = Pakistani, 7 = Indian or Indian Subcontinent, 8 = Hispanic/Latina/Latino, 9 = Other	Please select "other" if you would not include yourself as a member of one of the ethnic groups listed in 1 through 7, or if you would like to further specify your previous answer. Please indicate your race or ethnicity by using the mouse to click on the appropriate box.
Paricipant's ethnicity, other completion	Ethnicity3	Text	Short answer text completion	If you selected other, please specify your race or ethnicity:
Participant's ethnicity	Ethnicity4	1 to 9	1 = Southeast Asian, 2 = White, 3 = African/Afro-Caribbean/Black, 4 = African American, 5 = Middle Eastern or North African, 7 = Indian or Indian Subcontinent, 8 = Hispanic/Latina/Latino, 9 = Other, 10 = Pakistani	Ethnicity sorted so that Pakistani is 10 and can be used for filtering
In what country do you live?	Country	1 to 3	1 = UK, 2 = USA, 3 = Other	In what country do you live?
Country2	Country2		Short answer text completion	If you selected other please specify what country you live in.
years lived in UK	efllived	Numeric	0 to 100	How many years have you lived in the United Kingdom?
Political ideology rating	Politic	1 to 9	1 = Extremely Conservative, 2 = Very Conservative, 3 = Moderately Conservative, 4 = Somewhat Conservative, 5 = Moderate, 6 = Somewhat Liberal, 7 = Moderately Liberal, 8 = Very Liberal, 9 = Extremely Liberal	Please rate your, personal political orientation:
Left-Right Political Ideology Question	politic2	1 to 7	1 = Very Right, 2 = Moderately Right, 3 = Slightly Right, 4 = Neither, 5 = Slightly Left, 6 = Moderately Left, 7 = Very Left	In the context of politics, "Left" means political ideas and beliefs that tend toward social change and equality, whereas "Right" refers to political ideas and beliefs that tend to be conservative and to maintain tradition. In the US, left-wing ideas are often but not exclusively supported by the Democratic Party, and right-wing ideas are often but not exclusively supported by the Republican Part…
Exact survey filler question	exact	1 to 2	1 = Yes, 2 = No	Filler question.
Did you make an error on any questions/answers	Error	Text	Short answer text completion	Filler question.
ncog8r	ncog8r	1 to 5	1-May	ncog8r = 6-ncog8
ncog9r	ncog9r	1 to 5	1-May	ncog9r = 6-ncog9
ncog7r	ncog7r	1 to 5	1-May	ncog7r = 6-ncog7
Reverse scoring Thermo2; higher numbers equal more Coldness after reverse scoring.	thermo2r	1 to 9	higher numbers equal more Coldness after reverse scoring.	Thermo2r = 10 - thermo2.
Reverse scoring Thermo4; higher numbers equal more Unfriendliness after reverse scoring.	thermo4r	1 to 9	higher numbers equal more Unfriendliness after reverse scoring.	Thermo4r = 10 - thermo4.
Reverse scoring Symbolic3; higher numbers equal more Symbolic Threat after reverse scoring.	symbolic3r	1 to 7	higher numbers equal more Symbolic Threat after reverse scoring.	Smbolic3r = 8 - symbolic3.
Reverse scoring Symbolic5; higher numbers equal more Symbolic Threat after reverse scoring.	symbolic5r	1 to 7	higher numbers equal more Symbolic Threat after reverse scoring.	Symbolic5r = 8 - symbolic5.
Reverse scoring Symbolic7; higher numbers equal more Symbolic Threat after reverse scoring.	symbolic7r	1 to 7	higher numbers equal more Symbolic Threat after reverse scoring.	Symbolic7r = 8 - symbolic7.
Reverse scoring Real2; higher numbers equal more perceived Realistic Threat after reverse scoring.	real2r	1 to 7	higher numbers equal more perceived Realistic Threat after reverse scoring.	Real2r = 8 - real2.
Reverse scoring Real4; higher numbers equal more perceived Realistic Threat after reverse scoring.	real4r	1 to 7	higher numbers equal more perceived Realistic Threat after reverse scoring.	Real4r = 8 - real4.
Reverse scoring Real5; higher numbers equal more perceived Realistic Threat after reverse scoring.	real5r	1 to 7	higher numbers equal more perceived Realistic Threat after reverse scoring.	Real5r = 8 - real5.
Reverse scoring Real7; higher numbers equal more perceived Realistic Threat after reverse scoring.	real7r	1 to 7	higher numbers equal more perceived Realistic Threat after reverse scoring.	Real7r = 8 - real7.
Reverse scoring Real8; higher numbers equal more perceived Realistic Threat after reverse scoring.	real8r	1 to 7	higher numbers equal more perceived Realistic Threat after reverse scoring.	Real8r = 8 - real8.
TimeStart for online AMP	TimeStart	date and time	date and time	TimeStart for online AMP
TimeEND for online AMP	TimeEND	date and time	date and time	TimeEND for online AMP
practice item1	pract1	0-1	1 = Pleasant, 0 = Unpleasant	One of five practice items to familiarize participants with the Implicit Bias AMP task.
practice item2	pract2	0-1	1 = Pleasant, 0 = Unpleasant	One of five practice items to familiarize participants with the Implicit Bias AMP task.
practice item3	pract3	0-1	1 = Pleasant, 0 = Unpleasant	One of five practice items to familiarize participants with the Implicit Bias AMP task.
practice item4	pract4	0-1	1 = Pleasant, 0 = Unpleasant	One of five practice items to familiarize participants with the Implicit Bias AMP task.
practice item5	pract5	0-1	1 = Pleasant, 0 = Unpleasant	One of five practice items to familiarize participants with the Implicit Bias AMP task.
N1: 0 or 1 response to neutral, grey square item1	N1	0-1	N1: 0 or 1 response to neutral, grey square item1	Trial of the Implicit Bias AMP task with a grey square prime.
N2: 0 or 1 response to neutral, grey square item2	N2	0-1	N2: 0 or 1 response to neutral, grey square item2
N3	N3	0-1
N4	N4	0-1
N5	N5	0-1
N6	N6	0-1
N7	N7	0-1
N8	N8	0-1
N9	N9	0-1
N10	N10	0-1
N11	N11	0-1
N12	N12	0-1
P1: 0 or 1 response to the Immigrant face prime1	P1	0-1	P1: 0 or 1 response to the Immigrant face prime1	Critical trial of the Implicit Bias AMP task with an Immigrant Face prime.
P2	P2	0-1
P3	P3	0-1
P4	P4	0-1
P5	P5	0-1
P6	P6	0-1
P7	P7	0-1
P8	P8	0-1
P9	P9	0-1
P10	P10	0-1
P11	P11	0-1
P12	P12	0-1
W1: 0 or 1 response to the White face prime1	W1	0-1	W1: 0 or 1 response to the White face prime1	Critical trial of the Implicit Bias AMP task with a White Face prime.
W2	W2	0-1
W3	W3	0-1
W4	W4	0-1
W5	W5	0-1
W6	W6	0-1
W7	W7	0-1
W8	W8	0-1
W9	W9	0-1
W10	W10	0-1
W11	W11	0-1
W12	W12	0-1
N13	N13	0-1
N14	N14	0-1
N15	N15	0-1
N16	N16	0-1
N17	N17	0-1
N18	N18	0-1
N19	N19	0-1
N20	N20	0-1
N21	N21	0-1
N22	N22	0-1
N23	N23	0-1
N24	N24	0-1
P13	P13	0-1
P14	P14	0-1
P15	P15	0-1
P16	P16	0-1
P17	P17	0-1
P18	P18	0-1
P19	P19	0-1
P20	P20	0-1
P21	P21	0-1
P22	P22	0-1
P23	P23	0-1
P24	P24	0-1
W13	W13	0-1
W14	W14	0-1
W15	W15	0-1
W16	W16	0-1
W17	W17	0-1
W18	W18	0-1
W19	W19	0-1
W20	W20	0-1
W21	W21	0-1
W22	W22	0-1
W23	W23	0-1
W24	W24	0-1
Korean	Korean	Y/N	Y and N	Can you read Korean?
CountB1N	CountB1N	0-1	0-1	CountB1N: count of the number of Pleasant responses after a Neutral prime in Block 1 of trials
CountB1W	CountB1W	0-1	0-1	CountB1W: count of the number of Pleasant responses after a White prime in Block 1 of trials
CountB1p	CountB1p	0-1	0-1	CountB1p: count of the number of Pleasant responses after a Immigrant prime in Block 1 of trials
CountB2N	CountB2N	0-1	0-1	CountB2N: count of the number of Pleasant responses after a Neutral prime in Block 2 of trials
CountB2W	CountB2W	0-1	0-1	CountB2W: count of the number of Pleasant responses after a White prime in Block 2 of trials
CountB2p	CountB2p	0-1	0-1	CountB2p: count of the number of Pleasant responses after a Immigrant prime in Block 2 of trials
AMPavg for Neutral primes	AMPavgN	0 to .9999	0 to .9999	AMPavgN = (CountB1n + CountB2n) / (24).
AMPavg for White primes	AMPavgW	0 to .9999	0 to .9999	AMPavgW = (CountB1w + CountB2w) / (24).
AMPavg for Immigrant primes	AMPavgP	0 to .9999	0 to .9999	AMPavgP = (CountB1p + CountB2p) / (24).
Average of AMPavgN, AMPavgW, and AMPavgP	AMPavgALL	0 to .9999	0 to .9999	Average of AMPavgN, AMPavgW, and AMPavgP
Implicit Bias measure	Implicit	0 to .9999	-.9999 to .9999	Implicit = AMPavgW - AMPavgP
AMPsatisficing	AMPsatisficing	0-1	0-1	1 = Remove because completed all responses on the prime trials with the same response key
NeedCog4: average need for cognition on first 4 items	NeedCog4	1 to 5	1 to 5	NeedCog4 = mean(ncog2,ncog6,ncog8r,ncog9r)
NCog2nd4: average need for cognition on first 4 items	NCog2nd4	1 to 5	1 to 5	NCog2nd4 = mean(ncog1,ncog11,ncog13,ncog7r)
IngroupHarm: average Harm Foundation ratings for the British-Ingroup	IngroupHarm	1 to 6	1 to 6	iHarm=MEAN(mfq1ir, mfq7ir, mfq12ir, mfq17ij, mfq23ij, mfq28ij).
IngroupFairness	IngroupFairness	1 to 6	1 to 6	iFair=MEAN(mfq2ir, mfq8ir, mfq13ir, mfq18ij, mfq24ij, mfq29ij).
IngroupLoyalty	IngroupLoyalty	1 to 6	1 to 6	iLoyal=MEAN(mfq3ir, mfq9ir, mfq14ir, mfq19ij, mfq25ij, mfq30ij).
IngroupAuthority	IngroupAuthority	1 to 6	1 to 6	iAuth=MEAN(mfq4ir, mfq10ir, mfq15ir, mfq20ij, mfq26ij, mfq31ij).
IngroupPurity	IngroupPurity	1 to 6	1 to 6	iPurity=MEAN(mfq5ir, mfq11ir, mfq16ir, mfq21ij, mfq27ij, mfq32ij).
OutgroupHarm: average Harm Foundation ratings for the Immigrant-Outgroup	OutgroupHarm	1 to 6	1 to 6	oHarm=MEAN(mfq1or, mfq7or, mfq12or, mfq17oj, mfq23oj, mfq28oj).
OutgroupFairness	OutgroupFairness	1 to 6	1 to 6	oFair=MEAN(mfq2or, mfq8or, mfq13or, mfq18oj, mfq24oj, mfq29oj).
OutgroupLoyalty	OutgroupLoyalty	1 to 6	1 to 6	oLoyal=MEAN(mfq3or, mfq9or, mfq14or, mfq19oj, mfq25oj, mfq30oj).
OutgroupAuthority	OutgroupAuthority	1 to 6	1 to 6	oAuth=MEAN(mfq4or, mfq10or, mfq15or, mfq20oj, mfq26oj, mfq31oj).
OutgroupPurity	OutgroupPurity	1 to 6	1 to 6	oPurity=MEAN(mfq5or, mfq11or, mfq16or, mfq21oj, mfq27oj, mfq32oj).
Average of 5 attitude bias items	Bias	1 to 9	Higher average equals more bias	Bias = mean (thermo1, thermo2r, thermo3, thermo4r, thermo5).
Average of 5 negative attitude bias items	NegBias	1 to 10	Higher average equals more negative bias	NegBias = mean (thermoN1, thermoN2r, thermoN3, thermoN4r, thermoN5).
Average of 15 perceived threat items.	Threat	1 to 7	Higher average equals more perceived threat	Threat = mean(symbolic1,symbolic2,symbolic3r,symbolic4,symbolic5r,symbolic6,symbolic7r,real1,real2r,real3,real4r,real5r,real6,real7r,real8r).
Average of 7 perceived symbolic threat items.	SThreat	1 to 7	Higher average equals more perceived symbolic threat	SThreat = mean(symbolic1,symbolic2,symbolic3r,symbolic4,symbolic5r,symbolic6,symbolic7r).
Average of 8 perceived realistic threat items.	RThreat	1 to 7	Higher average equals more perceived realistic threat	RThreat = mean(real1,real2r,real3,real4r,real5r,real6,real7r,real8r).
iIND: Ingroup Individualizing	iIND	1 to 6	1 to 6	iIND: Ingroup Individualizing = average of Ingroup Harm and Ingroup Fairness
iBIND: Ingroup Binding	iBIND	1 to 6	1 to 6	iBIND: Ingroup Binding = average of Ingroup Loyalty, Ingroup Authority, and Ingroup Purity
oIND: Outgroup Individualizing	oIND	1 to 6	1 to 6	oIND: Outgroup Individualizing = average of Outgroup Harm and Outgroup Fairness
oBIND: Outgroup Binding	oBIND	1 to 6	1 to 6	oBIND: Outgroup Binding = average of Outgroup Loyalty, Outgroup Authority, and Outgroup Purity
HarmIngroupPreference	HarmIngroupPreference	1 to 6	1 to 6	Harm-Ingroup Preference = Ingroup Harm minus Outgroup Harm
FairnessIngroupPreference	FairnessIngroupPreference	1 to 6	1 to 6	Fairness-Ingroup Preference = Ingroup Fairness minus Outgroup Fairness
LoyaltyIngroupPreference	LoyaltyIngroupPreference	1 to 6	1 to 6	Loyalty-Ingroup Preference = Ingroup Loyalty minus Outgroup Loyalty
AuthorityIngroupPreference	AuthorityIngroupPreference	1 to 6	1 to 6	Authority-Ingroup Preference = Ingroup Authority minus Outgroup Authority
PurityIngroupPreference	PurityIngroupPreference	1 to 6	1 to 6	Purity-Ingroup Preference = Ingroup Purity minus Outgroup Purity
IndividualizingIngroupPreference	INDIngroupPreference	1 to 6	1 to 6	Individualizing-Ingroup Preference = Ingroup Individualizing minus Outgroup Individualizing
BindingIngroupPreference	BINDIngroupPreference	1 to 6	1 to 6	Binding-Ingroup Preference = Ingroup Binding minus Outgroup Binding
iHarmM1	iHarmM1	0-5	0-5	ingroup harm on a 0 to 5 point scale
iFairM1	iFairM1	0-5	0-5	ingroup fairness on a 0 to 5 point scale
iLoyalM1	iLoyalM1	0-5	0-5	ingroup loyalty on a 0 to 5 point scale
iAuthM1	iAuthM1	0-5	0-5	ingroup authority on a 0 to 5 point scale
iPuritM1	iPuritM1	0-5	0-5	ingroup purity on a 0 to 5 point scale
oHarmM1	oHarmM1	0-5	0-5	outgroup harm on a 0 to 5 point scale
oFairM1	oFairM1	0-5	0-5	outgroup fairness on a 0 to 5 point scale
oLoyalM1	oLoyalM1	0-5	0-5	outgroup loyalty on a 0 to 5 point scale
oAuthM1	oAuthM1	0-5	0-5	outgroup authority on a 0 to 5 point scale
oPuritM1	oPuritM1	0-5	0-5	outgroup purity on a 0 to 5 point scale
iBINDm1	iBINDm1	0-5	0-5	Ingroup Binding on a 0 to 5 point scale
iINDm1	iINDm1	0-5	0-5	Ingroup Individualizing on a 0 to 5 point scale
oINDm1	oINDm1	0-5	0-5	Outgroup Individualizing on a 0 to 5 point scale
oBINDm1	oBINDm1	0-5	0-5	Outgroup Binding on a 0 to 5 point scale
filtering out MFQ inattention items, Pakistani participants, and Non-UK born participants	filter_$	1 to 6	1 to 6	COMPUTE filter_$=(mfq6ic <4 & mfq6oc < 4 & mfq22ic > 3 & mfq22oc > 3 & ethnicity4 < 10 & bornUK = 1).
