# Supplementary material for: Moving Morality Beyond the In-Group: Liberals and Conservatives Show Differences on Group-Framed Moral Foundations and These Differences Mediate the Relationships to Perceived Bias and Threat
Source: Front Psychol. 2021 Apr 21;12:579908. doi: 10.3389/fpsyg.2021.579908 (PMC8096906; doi:10.3389/fpsyg.2021.579908)
Supplement: Supplementary file 6 [file Data_Sheet_6.CSV]

i-o Specific MFQ Study 3 data
RemDist	participant	Date	Consent	select4	randomize	orders	mfq1ir	mfq2ir	mfq3ir	mfq4ir	mfq5ir	mfq6ic	mfq7ir	mfq8ir	mfq9ir	mfq10ir	mfq11ir	mfq12ir	mfq13ir	mfq14ir	mfq15ir	mfq16ir	mfq17ij	mfq18ij	mfq19ij	mfq20ij	mfq21ij	mfq22ic	mfq23ij	mfq24ij	mfq25ij	mfq26ij	mfq27ij	mfq28ij	mfq29ij	mfq30ij	mfq31ij	mfq32ij	fillinst	fil1	fil2	fil3	fil4	fil5	fil6	fil7	fil8	fil9	fil10
2	1	25-Oct-17	1	4	6	6	4	4	4	5	5	2	4	4	5	5	5	6	4	4	6	1	3	6	6	5	4	6	3	5	3	2	5	6	6	6	6	3	ok	4	2	2	7	7	3	1	9	8	1
0	2	25-Oct-17	1	4	7	7	5	5	5	5	5	1	5	5	5	4	4	5	5	5	6	2	5	5	6	6	4	6	6	6	5	2	4	6	5	4	5	4	ok	4	2	2	7	7	3	1	9	8	1
0	3	25-Oct-17	1	4	1	1	1	5	1	4	1	1	1	5	1	1	5	1	5	1	1	1	3	6	4	6	4	6	6	4	4	1	3	6	1	3	6	6	ok	4	2	2	7	7	3	1	9	8	1
0	4	25-Oct-17	1	4	5	5	3	5	3	4	3	1	4	4	4	4	3	4	5	4	5	2	4	6	5	5	3	6	4	5	4	4	4	6	4	2	6	4	ok	4	2	2	7	7	3	1	9	8	1
2	5	25-Oct-17	1	4	6	6	5	5	5	6	5	2	5	5	6	5	4	4	5	5	5	2	6	6	6	6	5	6	6	6	3	3	6	4	1	6	6	4	ok	4	2	2	7	7	3	1	9	8	1
0	6	25-Oct-17	1	4	6	6	2	5	2	2	3	1	3	5	3	2	3	6	6	2	5	2	5	6	5	2	2	6	3	5	2	2	2	6	5	3	2	1	ok	4	2	2	7	7	3	1	9	8	1
0	7	25-Oct-17	1	4	1	1	3	5	3	4	4	1	3	5	5	4	4	5	4	2	5	1	3	4	5	6	3	6	4	5	6	2	4	1	1	2	4	2	ok	4	2	2	7	7	3	1	9	8	1
0	8	25-Oct-17	1	4	2	2	5	6	4	5	5	1	6	5	5	5	5	5	6	5	6	3	5	6	6	6	4	6	4	5	1	4	4	6	3	3	4	2	ok	4	2	2	7	7	3	1	9	8	1
0	9	26-Oct-17	1	4	8	8	4	6	4	5	5	1	6	5	5	4	5	6	6	5	6	6	5	5	5	4	5	6	5	4	3	3	5	6	5	3	6	3	ok	4	2	2	7	7	3	1	9	8	1
0	10	26-Oct-17	1	4	1	1	6	6	2	4	3	1	5	5	2	2	3	6	5	3	5	1	6	6	2	4	3	6	5	2	4	1	2	6	6	1	2	2	ok	4	2	2	7	7	3	1	9	8	1
0	11	26-Oct-17	1	4	8	8	5	4	4	4	3	1	4	4	5	4	6	5	3	3	4	3	4	4	6	6	4	6	6	3	3	6	3	6	6	3	3	5	ok	4	2	2	7	7	3	1	9	8	1
0	12	26-Oct-17	1	4	1	1	4	3	1	4	3	2	5	4	4	4	4	4	3	2	4	1	4	5	4	4	3	6	4	4	2	4	4	6	3	3	4	3	ok	4	2	2	7	7	3	1	9	8	1
0	13	26-Oct-17	1	4	2	2	1	1	1	1	1	1	1	1	1	1	1	1	1	1	1	1	3	5	4	2	4	6	2	3	2	1	1	6	2	1	4	1	ok	4	2	2	7	7	3	1	9	8	1
0	14	26-Oct-17	1	4	1	1	3	2	2	2	4	1	2	2	2	2	3	2	3	2	3	1	4	3	5	4	5	5	4	3	5	4	4	5	3	3	4	2	ok	4	2	2	7	7	3	1	9	8	1
0	15	26-Oct-17	1	4	3	3	3	4	1	1	1	1	4	2	3	1	2	4	4	2	4	1	2	6	4	4	1	6	6	1	1	3	1	5	1	3	6	2	ok	4	2	2	7	7	3	1	9	8	1
0	16	26-Oct-17	1	4	4	4	4	2	2	3	2	1	1	3	2	1	1	1	2	3	1	3	4	5	2	2	2	4	5	4	4	3	3	2	5	2	3	4	ok	4	2	2	7	7	3	1	9	8	1
2	17	26-Oct-17	1	4	5	5	4	4	5	4	5	5	3	5	4	4	4	5	5	5	4	4	6	5	6	5	5	5	5	5	4	5	6	6	4	6	5	6	ok	4	2	2	7	7	3	1	9	8	1
2	18	26-Oct-17	1	4	6	6	6	6	6	6	4	6	4	6	6	6	5	6	6	6	6	2	4	6	6	6	4	6	6	6	3	4	6	5	4	3	4	2	ok	4	2	2	7	7	3	1	9	8	1
0	19	26-Oct-17	1	4	3	3	3	3	1	2	3	1	1	2	2	1	3	1	4	2	3	2	4	6	4	5	2	6	6	5	3	2	2	3	4	2	5	3	ok	4	2	2	7	7	3	1	9	8	1
0	20	26-Oct-17	1	4	6	6	6	6	3	3	3	1	5	6	5	3	3	6	6	4	3	1	6	6	4	4	3	6	5	5	2	2	2	6	5	2	3	4	ok	4	2	2	7	7	3	1	9	8	1
0	21	26-Oct-17	1	4	4	4	3	4	4	4	3	2	4	5	6	6	3	5	5	5	4	3	4	5	6	6	3	5	3	5	5	6	5	6	4	4	6	4	ok	4	2	2	7	7	3	1	9	8	1
0	22	26-Oct-17	1	4	1	1	2	5	4	3	3	1	5	5	6	4	5	5	6	3	5	2	6	6	6	5	5	6	5	5	4	5	6	6	2	4	6	2	ok	4	2	2	7	7	3	1	9	8	1
0	23	26-Oct-17	1	4	3	3	2	2	2	2	2	2	2	2	2	2	2	2	2	2	2	2	5	6	5	5	5	6	5	5	4	5	5	6	4	5	5	4	ok	4	2	2	7	7	3	1	9	8	1
0	24	26-Oct-17	1	4	8	8	6	2	2	6	6	2	4	5	5	3	6	4	5	3	4	2	1	6	5	6	6	6	6	6	1	6	4	6	5	5	6	2	ok	4	2	2	7	7	3	1	9	8	1
0	25	26-Oct-17	1	4	3	3	3	4	2	2	4	2	4	2	2	1	2	4	4	2	4	1	4	4	4	4	2	6	5	2	2	1	3	4	2	2	4	1	ok	4	2	2	7	7	3	1	9	8	1
0	26	26-Oct-17	1	4	8	8	4	5	2	3	3	1	5	5	5	2	2	5	5	2	6	1	4	4	6	6	2	6	2	4	5	4	2	3	2	5	5	3	ok	4	2	2	7	7	3	1	9	8	1
0	27	26-Oct-17	1	4	5	5	2	1	2	2	3	1	2	1	6	2	4	3	2	4	5	4	4	6	6	5	2	6	3	5	4	1	3	6	1	2	5	4	ok	4	2	2	7	7	3	1	9	8	1
2	28	26-Oct-17	1	4	7	7	4	3	3	3	3	3	3	3	3	3	3	3	3	3	3	3	4	4	4	4	3	4	4	3	4	4	4	4	4	4	4	4	ok	4	2	2	7	7	3	1	9	8	1
0	29	26-Oct-17	1	4	6	6	4	6	5	6	6	1	6	6	4	6	6	5	3	6	6	1	5	6	6	6	6	6	6	6	5	6	5	6	6	6	6	6	ok	4	2	2	7	7	3	1	9	8	1
0	30	26-Oct-17	1	4	6	6	5	5	4	5	4	1	4	5	5	4	4	5	6	4	4	1	4	6	6	4	5	6	4	5	3	2	4	6	5	4	6	4	ok	4	2	2	7	7	3	1	9	8	1
0	31	26-Oct-17	1	4	3	3	1	3	3	2	3	3	1	3	2	2	1	3	3	3	2	2	2	5	2	3	3	5	6	4	4	4	4	3	5	3	5	4	ok	4	2	2	7	7	3	1	9	8	1
0	32	26-Oct-17	1	4	5	5	6	5	4	6	4	1	6	6	4	5	4	6	5	4	4	1	6	6	4	6	4	6	6	5	6	6	4	6	2	4	3	4	ok	4	2	2	7	7	3	1	9	8	1
0	33	26-Oct-17	1	4	4	4	3	3	3	3	1	1	3	3	3	1	1	5	5	3	3	1	6	6	6	6	1	6	6	4	5	6	1	6	4	3	5	4	ok	4	2	2	7	7	3	1	9	8	1
0	34	26-Oct-17	1	4	4	4	3	4	2	4	3	1	3	5	3	5	5	3	5	3	5	1	2	6	3	2	3	5	2	1	2	2	4	6	5	1	5	1	ok	4	2	2	7	7	3	1	9	8	1
0	35	26-Oct-17	1	4	6	6	3	2	1	2	2	1	2	4	4	4	3	4	4	2	4	2	3	5	5	3	2	5	5	5	3	4	3	6	3	2	5	2	ok	4	2	2	7	7	3	1	9	8	1
0	36	26-Oct-17	1	4	7	7	5	6	3	6	3	2	6	6	3	4	5	6	6	5	5	3	6	5	6	5	5	6	6	5	5	4	5	6	5	2	5	2	ok	4	2	2	7	7	3	1	9	8	1
0	37	26-Oct-17	1	4	2	2	1	1	1	1	1	1	1	1	1	1	1	1	1	1	1	1	1	6	3	1	1	6	1	1	1	1	1	6	1	1	1	4	ok	4	2	2	7	7	3	1	9	8	1
0	38	26-Oct-17	1	4	1	1	2	4	6	6	4	1	5	4	6	2	4	4	5	3	6	2	6	6	6	3	1	6	5	6	1	1	4	6	4	2	6	1	ok	4	2	2	7	7	3	1	9	8	1
2	39	26-Oct-17	1	4	3	3	2	5	2	3	3	1	4	5	5	2	2	5	5	2	4	1	4	4	3	2	3	4	5	5	5	2	3	3	3	2	2	1	ok	4	2	2	7	7	3	1	9	8	1
0	40	26-Oct-17	1	4	1	1	4	2	3	4	2	1	4	1	3	4	2	3	5	3	4	2	5	5	5	6	6	6	6	4	6	6	4	6	4	6	6	3	ok	4	2	2	7	7	3	1	9	3	1
0	41	26-Oct-17	1	4	8	8	4	4	2	4	1	2	5	4	4	2	2	4	5	3	4	1	5	6	4	3	3	6	5	4	4	4	2	4	3	4	3	1	ok	4	2	2	7	7	3	1	9	8	1
0	42	26-Oct-17	1	4	5	5	5	5	2	4	5	1	1	4	5	4	4	6	6	3	4	1	3	6	5	5	4	6	5	5	2	1	3	6	2	5	6	3	ok	4	2	2	7	7	3	1	9	8	1
0	43	26-Oct-17	1	4	5	5	4	4	3	5	5	1	4	5	6	5	5	6	5	6	4	1	5	6	6	5	5	6	2	5	4	4	5	6	3	4	6	4	ok	4	2	2	7	7	3	1	9	8	1
0	44	26-Oct-17	1	4	2	2	6	5	4	5	5	2	5	5	5	4	5	6	6	5	6	6	6	6	3	6	4	6	4	6	4	4	5	5	5	5	4	2	ok	4	2	2	7	7	3	1	9	8	1
0	45	26-Oct-17	1	4	3	3	4	4	2	6	5	1	6	4	3	1	3	6	6	1	6	1	1	1	1	6	4	6	2	1	2	1	1	1	6	5	4	1	ok	4	2	2	7	7	3	1	9	8	1
2	46	26-Oct-17	1	4	2	2	2	4	5	2	4	3	2	2	2	1	4	5	1	3	4	4	4	4	3	4	5	3	3	3	2	4	4	4	3	2	3	4	ok	4	2	2	7	7	3	1	9	8	1
0	47	26-Oct-17	1	4	2	2	4	4	2	2	3	1	4	3	2	3	3	3	5	3	5	1	5	6	1	4	4	6	5	4	1	3	4	2	6	3	5	1	ok	4	2	2	7	7	3	1	9	8	1
0	48	26-Oct-17	1	4	3	3	4	5	4	4	4	1	4	3	4	3	2	4	4	4	4	2	4	5	4	6	3	6	5	5	4	3	3	5	4	2	4	3	ok	4	2	2	7	7	3	1	9	8	1
0	49	26-Oct-17	1	4	2	2	4	5	1	4	5	1	4	1	6	2	6	4	4	4	5	1	2	6	4	4	3	6	6	1	3	4	4	6	5	4	5	4	ok	4	2	2	7	7	3	1	9	8	1
0	50	26-Oct-17	1	4	5	5	5	6	4	4	4	1	6	6	5	1	1	5	6	5	6	1	6	6	4	4	1	6	6	6	1	4	5	6	4	2	4	4	ok	4	2	2	7	7	3	1	9	8	1
0	51	26-Oct-17	1	4	7	7	3	3	1	2	2	1	5	5	2	2	1	5	6	2	3	1	4	4	4	2	1	6	2	4	2	4	1	1	1	3	1	2	ok	4	2	2	7	7	3	1	9	8	1
2	52	26-Oct-17	1	4	1	1	5	5	3	5	5	3	4	5	5	4	5	5	5	4	5	5	5	5	3	5	4	6	5	5	5	1	4	6	6	3	4	3	ok	4	2	2	7	7	3	1	9	8	1
0	53	26-Oct-17	1	4	6	6	4	3	2	3	3	1	2	2	2	2	4	4	5	1	5	3	4	3	3	4	2	6	5	2	5	5	3	6	3	2	6	1	ok	4	2	2	7	7	3	1	9	8	1
0	54	26-Oct-17	1	4	1	1	4	2	4	4	5	3	5	4	4	4	4	4	3	4	6	2	5	6	5	4	4	6	4	5	4	2	3	3	6	5	5	2	ok	4	2	2	7	7	3	1	9	8	1
0	55	26-Oct-17	1	4	4	4	5	5	5	6	6	1	5	5	5	4	5	4	6	4	5	4	5	6	6	5	5	6	5	5	3	4	5	5	3	5	5	4	ok	4	2	2	7	7	3	1	9	8	1
0	56	26-Oct-17	1	4	1	1	4	4	3	3	4	3	5	4	4	4	3	4	4	3	4	1	2	5	5	5	2	6	4	3	4	4	4	6	5	3	3	3	ok	4	2	2	7	7	3	1	9	8	1
0	57	26-Oct-17	1	4	4	4	3	3	4	2	4	1	1	2	4	1	4	3	5	1	5	2	3	5	5	4	4	6	6	4	4	3	5	5	3	4	5	4	ok	4	2	2	7	7	3	1	9	8	1
0	58	26-Oct-17	1	4	6	6	5	3	5	4	6	1	6	6	5	5	5	6	6	5	5	2	5	6	4	4	5	6	5	6	4	3	5	6	3	4	4	4	ok	4	2	2	7	7	3	1	9	8	1
0	59	26-Oct-17	1	4	6	6	5	6	2	5	3	1	5	4	4	2	2	5	6	2	3	1	6	6	3	4	3	6	6	4	3	3	2	6	4	3	3	1	ok	4	2	2	7	7	3	1	9	8	1
2	60	26-Oct-17	1	4	3	3	3	4	3	4	4	4	5	4	4	4	4	5	5	5	3	2	4	5	5	5	5	6	3	4	6	3	4	5	4	6	5	4	ok	4	2	2	7	7	3	1	9	8	1
0	61	26-Oct-17	1	4	2	2	3	5	3	5	4	1	2	4	5	5	4	5	4	5	5	3	5	5	6	6	4	6	6	5	2	6	5	6	3	5	6	4	ok	4	2	2	7	7	3	1	9	8	1
0	62	26-Oct-17	1	4	6	6	4	5	2	4	3	1	5	5	5	2	2	6	6	2	5	1	5	5	2	3	2	6	4	5	2	1	2	6	4	3	2	1	ok	4	2	2	7	7	3	1	9	8	1
0	63	26-Oct-17	1	4	7	7	3	3	1	3	4	1	4	4	2	1	3	4	4	3	3	1	5	4	3	5	4	6	3	3	3	3	3	6	6	2	4	2	ok	4	2	2	7	7	3	1	9	8	1
0	64	26-Oct-17	1	4	6	6	4	4	2	4	4	1	2	3	3	2	3	4	4	2	4	2	4	6	5	5	3	6	6	5	2	2	4	4	2	3	6	3	ok	4	2	2	7	7	3	1	9	8	1
0	65	26-Oct-17	1	4	5	5	4	5	3	5	4	1	4	5	3	4	4	4	5	4	5	2	4	5	5	5	4	6	1	4	5	4	3	6	4	3	6	1	ok	4	2	2	7	7	3	1	9	8	1
0	66	26-Oct-17	1	4	4	4	4	5	1	4	3	1	5	4	5	1	5	5	5	3	5	1	5	6	6	6	5	6	6	5	1	5	4	2	3	3	5	1	ok	4	2	2	7	7	3	1	9	8	1
0	67	26-Oct-17	1	4	7	7	3	5	2	4	4	1	2	5	4	3	6	5	4	4	4	2	5	6	6	5	3	6	5	5	5	4	3	6	4	3	4	4	ok	4	2	2	7	7	3	1	9	8	1
0	68	26-Oct-17	1	4	8	8	5	4	3	4	2	1	5	4	6	3	4	4	5	4	5	2	4	6	5	5	3	6	6	3	1	3	3	2	4	3	4	1	ok	4	2	2	7	7	3	1	9	8	1
0	69	26-Oct-17	1	4	1	1	4	4	3	3	4	1	4	4	4	3	4	4	4	4	4	4	4	5	3	4	2	6	5	3	4	3	3	5	2	2	4	4	ok	4	2	2	7	7	3	1	9	8	1
0	70	26-Oct-17	1	4	7	7	5	6	5	5	6	1	6	6	6	4	6	6	6	3	5	1	6	6	5	6	6	6	6	4	1	3	1	6	1	2	5	2	ok	4	2	2	7	7	3	1	9	8	1
0	71	26-Oct-17	1	4	4	4	1	1	1	1	1	1	1	1	1	1	3	1	4	1	1	1	3	4	6	6	3	6	6	3	4	3	5	6	2	6	5	4	ok	4	2	2	7	7	3	1	9	8	1
0	72	27-Oct-17	1	4	6	6	4	5	3	4	1	1	4	5	4	2	4	4	5	4	4	1	5	6	4	4	3	6	4	4	3	3	3	6	4	3	4	2	ok	2	2	2	7	7	3	1	9	8	1
0	73	27-Oct-17	1	4	4	4	1	1	1	1	1	1	1	1	1	3	2	1	3	1	1	1	2	6	4	3	2	6	3	2	1	4	4	6	3	2	5	1	ok	4	2	2	7	7	3	1	9	8	1
0	74	27-Oct-17	1	4	1	1	3	4	1	1	1	1	3	3	1	1	2	4	5	1	4	1	4	6	4	2	1	4	3	3	1	3	1	1	3	1	4	1	ok	4	2	2	7	7	3	1	9	8	1
0	75	27-Oct-17	1	4	8	8	3	4	2	5	3	2	3	4	5	2	3	4	4	4	5	2	5	6	5	6	3	6	5	6	2	1	3	5	4	3	6	3	ok	4	2	2	7	7	3	1	9	8	1
0	76	27-Oct-17	1	4	5	5	5	4	3	4	3	1	5	5	3	2	3	5	6	2	5	2	6	6	5	4	2	6	6	6	2	4	1	6	6	2	6	3	ok	4	2	2	7	7	3	1	9	8	1
0	77	27-Oct-17	1	4	5	5	3	6	2	5	3	1	3	4	3	3	4	5	3	3	4	3	6	6	5	4	4	6	4	4	6	3	3	6	4	3	6	3	ok	4	2	2	7	7	3	1	9	8	1
0	78	27-Oct-17	1	4	5	5	5	5	1	2	4	1	5	6	1	2	2	6	5	1	5	1	6	6	3	3	1	6	6	6	2	2	1	6	6	2	2	1	ok	4	2	2	7	7	3	1	9	8	1
4	79	27-Oct-17	1	4	4	4	4	4	3	3	4	1	4	4	5	4	5	6	5	1	5	6	3	1	1	2	4	6	1	5	4	6	1	1	1	4	1	6	ok	4	2	2	7	7	3	1	9	8	1
0	80	27-Oct-17	1	4	2	2	1	4	1	2	2	1	3	3	3	2	3	2	4	2	3	1	6	6	3	3	2	6	5	2	3	1	2	3	6	2	3	1	ok	4	2	2	7	7	3	1	9	8	3
0	81	27-Oct-17	1	4	8	8	3	4	2	3	2	1	3	5	4	3	2	4	3	4	5	1	4	4	5	2	2	6	3	4	3	2	2	2	4	2	2	2	ok	4	2	2	7	7	3	1	9	8	1
0	82	27-Oct-17	1	4	6	6	5	6	1	3	4	1	5	5	4	2	5	5	6	2	3	1	5	6	2	6	4	6	1	5	3	2	4	6	3	1	6	6	ok	4	2	2	7	7	3	1	9	8	1
0	83	27-Oct-17	1	4	7	7	6	6	5	6	6	1	6	6	6	6	6	6	6	6	6	5	6	6	3	6	5	6	6	6	5	4	5	6	4	4	5	3	ok	4	2	2	7	7	3	1	9	8	1
0	84	27-Oct-17	1	4	8	8	6	6	4	5	4	1	6	6	6	4	5	6	6	4	6	2	6	6	4	5	3	6	5	6	3	4	3	3	5	2	6	3	ok	4	2	2	7	7	3	1	9	8	1
0	85	27-Oct-17	1	4	3	3	5	5	5	5	5	1	5	5	4	4	5	5	5	5	5	3	5	6	6	5	2	6	6	5	5	5	5	6	4	5	5	5	ok	4	2	2	7	7	3	1	9	8	1
0	86	27-Oct-17	1	4	3	3	5	5	5	5	5	2	6	6	5	5	6	5	6	6	5	2	5	5	6	6	5	6	4	5	4	2	4	5	4	5	5	2	ok	4	2	2	7	7	3	1	9	8	1
0	87	27-Oct-17	1	4	8	8	5	4	3	3	2	2	6	4	3	2	2	5	4	3	5	2	3	6	4	4	3	6	5	3	5	4	4	5	3	1	1	3	ok	4	2	2	7	7	3	1	9	8	1
0	88	27-Oct-17	1	4	4	4	5	5	2	4	5	1	5	5	5	3	5	3	5	4	4	5	3	6	3	4	4	6	4	2	2	1	3	6	5	1	5	4	ok	4	2	2	7	7	3	1	9	8	1
0	89	27-Oct-17	1	4	5	5	5	4	3	6	5	1	5	6	5	5	4	6	4	6	5	3	4	6	6	6	4	6	3	6	1	4	5	6	5	4	5	3	ok	4	2	2	7	7	3	1	9	8	1
0	90	27-Oct-17	1	4	7	7	3	4	2	3	4	2	4	4	3	2	2	3	5	2	3	2	3	4	3	4	3	6	2	4	4	4	3	6	5	3	4	4	ok	4	2	2	7	7	3	1	9	8	1
0	91	27-Oct-17	1	4	3	3	1	3	1	1	1	1	1	1	1	1	1	1	1	1	1	1	3	1	4	1	1	6	1	1	1	4	1	6	5	1	4	1	ok	4	2	2	7	7	3	1	9	8	1
2	92	27-Oct-17	1	4	4	4	3	4	3	3	3	3	3	3	3	2	2	3	4	3	4	3	4	6	4	4	3	6	3	4	3	4	4	5	4	4	4	3	ok	4	2	2	7	7	3	1	9	8	1
0	93	27-Oct-17	1	4	3	3	6	6	1	1	1	1	6	5	1	1	2	5	6	1	5	1	6	6	1	1	2	6	5	5	1	1	1	3	6	1	1	1	ok	4	2	2	7	7	3	1	9	8	1
0	94	27-Oct-17	1	4	3	3	6	6	2	4	4	1	4	5	5	2	6	6	6	3	6	1	6	6	2	4	5	6	6	6	5	5	6	2	3	3	4	1	ok	4	2	2	7	7	3	1	9	8	1
0	95	27-Oct-17	1	4	5	5	4	4	1	2	1	1	4	3	1	1	2	3	5	1	4	1	5	5	2	2	2	6	5	3	1	2	2	5	3	3	2	1	ok	4	2	2	7	7	3	1	9	8	1
0	96	27-Oct-17	1	4	6	6	4	3	5	5	4	2	4	4	4	6	4	5	6	3	6	1	5	6	6	6	6	6	6	4	5	6	6	6	2	6	5	4	ok	4	2	2	7	7	3	1	9	8	1
0	97	27-Oct-17	1	4	8	8	5	6	4	6	5	1	6	5	6	5	5	6	6	6	6	3	5	6	3	6	6	5	6	4	5	3	4	5	6	5	5	4	ok	4	2	2	7	7	3	1	9	8	1
0	98	27-Oct-17	1	4	3	3	2	3	2	4	3	1	1	3	3	1	2	3	3	3	4	1	5	6	5	6	4	6	6	5	6	4	5	6	4	4	6	4	ok	4	2	2	7	7	3	1	9	8	1
0	99	27-Oct-17	1	4	1	1	2	4	1	1	1	1	2	2	1	1	2	2	3	1	2	1	2	6	2	1	1	6	1	1	2	1	1	6	6	1	2	1	ok	4	2	2	7	7	3	1	9	8	1
0	100	27-Oct-17	1	4	5	5	2	4	2	3	3	1	4	4	3	3	2	4	4	3	4	2	4	5	4	4	3	6	2	4	2	3	3	3	5	4	4	3	ok	4	2	2	7	7	3	1	9	8	1
0	101	27-Oct-17	1	4	3	3	5	6	4	4	6	1	5	6	6	5	4	5	5	4	6	4	4	5	6	6	3	6	4	2	4	3	4	6	5	3	6	5	ok	4	2	2	7	7	3	1	9	8	1
0	102	27-Oct-17	1	4	3	3	3	4	3	4	4	1	5	4	4	2	5	4	5	2	5	1	4	5	5	5	3	5	3	5	3	2	3	5	3	1	6	1	ok	4	2	2	7	7	3	1	9	8	1
0	103	27-Oct-17	1	4	3	3	2	6	2	4	6	1	4	5	6	2	4	3	3	4	5	1	5	6	6	5	6	6	6	6	4	6	5	4	6	6	6	4	ok	4	2	2	7	7	3	1	9	8	1
0	104	27-Oct-17	1	4	8	8	5	6	3	5	5	1	6	4	5	2	4	6	6	2	4	2	6	6	4	4	5	6	4	6	5	6	4	6	5	3	6	2	ok	4	2	2	7	7	3	1	9	8	1
0	105	27-Oct-17	1	4	6	6	4	4	1	2	4	1	1	1	4	1	4	5	5	2	5	4	3	5	4	4	1	6	2	1	1	2	1	6	4	1	4	1	ok	4	2	2	7	7	3	1	9	8	1
0	106	27-Oct-17	1	4	2	2	4	4	3	4	4	2	5	4	4	4	4	5	3	4	5	2	5	4	4	4	4	6	6	5	3	4	4	4	5	2	2	4	ok	4	2	2	7	7	3	1	9	8	1
0	107	27-Oct-17	1	4	2	2	4	2	1	2	3	1	4	4	3	2	2	2	4	2	2	1	4	5	4	5	4	6	3	3	3	4	4	6	5	3	4	2	ok	4	2	2	7	7	3	1	9	8	1
0	108	27-Oct-17	1	4	4	4	5	5	4	5	5	1	4	5	5	4	5	3	5	6	5	2	6	6	5	5	4	6	6	5	3	5	5	6	5	3	5	4	ok	4	2	2	7	7	3	1	9	8	1
0	109	27-Oct-17	1	4	8	8	5	4	2	5	6	1	3	4	2	3	4	4	6	5	5	1	4	6	4	5	5	6	6	4	4	1	4	6	6	3	5	3	ok	4	2	2	7	7	3	1	9	8	1
2	110	27-Oct-17	1	4	3	3	4	5	4	4	4	4	4	4	4	4	4	5	6	4	4	3	5	5	5	4	4	5	4	4	4	5	4	5	5	5	4	5	ok	4	2	2	7	7	3	1	9	8	1
0	111	27-Oct-17	1	4	6	6	5	4	4	5	4	3	4	5	4	4	4	5	5	4	4	3	4	4	5	5	5	6	6	5	4	4	5	6	3	5	5	4	ok	4	2	2	7	7	3	1	9	8	1
0	112	27-Oct-17	1	4	4	4	2	2	3	1	3	2	2	3	3	3	1	3	2	4	3	1	4	5	6	4	2	6	3	3	3	5	4	1	3	2	3	3	ok	4	2	2	7	7	3	1	9	8	1
0	113	27-Oct-17	1	4	1	1	4	6	4	2	4	2	4	5	5	2	3	4	5	3	6	2	4	5	4	4	3	6	2	4	3	2	4	6	3	4	5	2	ok	4	2	2	7	7	3	1	9	8	1
0	114	27-Oct-17	1	4	6	6	6	6	6	6	6	1	6	6	6	6	6	6	6	6	6	1	6	6	5	6	6	6	6	6	3	2	6	6	3	6	6	6	ok	4	2	2	7	7	3	1	9	8	1
0	115	27-Oct-17	1	4	6	6	5	5	2	4	2	1	6	5	3	2	1	5	5	4	6	2	4	5	5	6	3	6	1	4	1	4	2	6	2	4	6	4	ok	4	2	2	7	7	3	1	9	8	1
0	116	27-Oct-17	1	4	4	4	1	1	1	1	1	1	1	1	1	1	1	1	1	1	1	1	4	5	3	3	3	6	3	4	3	3	3	6	5	3	3	1	ok	4	2	2	7	7	3	1	9	8	1
0	117	27-Oct-17	1	4	4	4	2	2	1	2	2	2	2	2	2	1	1	2	2	2	2	1	2	6	4	4	3	6	6	3	4	2	2	6	3	3	5	4	ok	4	2	2	7	7	3	1	9	8	1
0	118	27-Oct-17	1	4	8	8	4	5	5	5	5	1	4	5	6	5	5	5	6	6	5	4	5	6	4	6	5	6	5	5	5	4	5	5	6	4	5	4	ok	4	2	2	7	7	3	1	9	8	1
0	119	27-Oct-17	1	4	2	2	5	4	3	2	4	2	5	5	3	4	3	5	6	3	6	1	6	5	4	5	4	6	5	4	2	4	4	3	5	2	1	2	ok	4	2	2	7	7	3	1	9	8	1
0	120	27-Oct-17	1	4	7	7	2	4	4	4	4	1	4	4	4	4	5	4	6	4	5	1	6	6	4	4	6	4	6	5	4	3	6	6	6	2	4	4	ok	4	2	2	7	7	3	1	9	8	1
0	121	27-Oct-17	1	4	3	3	6	5	4	5	3	1	6	5	5	3	2	6	5	1	5	1	6	5	4	5	2	6	4	4	4	6	2	6	5	2	6	2	ok	4	2	2	7	7	3	1	9	8	1
0	122	27-Oct-17	1	4	8	8	6	5	5	6	6	2	6	5	5	4	6	6	6	6	5	2	6	6	4	6	4	6	6	4	6	1	6	6	4	3	1	1	ok	4	2	2	7	7	3	1	9	8	1
0	123	27-Oct-17	1	4	8	8	4	4	2	4	3	1	4	4	2	3	3	4	2	4	4	1	5	4	6	4	4	6	4	4	2	4	3	6	5	2	4	4	ok	4	2	2	7	7	3	1	9	8	1
0	124	27-Oct-17	1	4	1	1	2	3	2	2	3	1	2	3	3	2	2	3	3	3	4	1	2	3	3	3	3	5	4	4	5	4	3	1	2	3	2	2	ok	4	2	2	7	7	3	1	9	8	1
4	125	27-Oct-17	1	4	5	5	5	5	5	5	5	1	5	5	5	5	5	5	5	5	5	5	5	6	6	6	6	6	6	5	5	6	4	6	6	4	6	5	ok	4	2	2	7	7	3	1	9	8	1
0	126	27-Oct-17	1	4	4	4	4	5	4	3	2	3	3	6	5	2	6	4	6	5	4	1	5	6	2	4	1	6	5	6	4	3	1	5	6	3	5	1	ok	4	2	2	7	7	3	1	9	8	1
0	127	27-Oct-17	1	4	6	6	5	4	3	4	4	1	4	4	5	2	3	5	4	4	4	2	5	5	5	4	2	6	6	3	2	4	4	4	4	2	3	2	ok	4	2	2	7	7	3	1	9	8	1
2	128	27-Oct-17	1	4	6	6	3	3	2	3	2	1	3	3	5	1	2	4	3	2	5	1	4	6	3	3	2	3	6	4	3	5	1	2	5	3	3	2	ok	4	2	2	7	7	3	1	9	8	1
0	129	27-Oct-17	1	4	6	6	6	6	4	5	5	1	6	5	5	5	5	5	6	5	5	1	6	5	5	5	5	5	5	5	5	5	5	5	6	5	5	5	ok	4	2	2	7	7	3	1	9	8	1
0	130	27-Oct-17	1	4	3	3	4	6	2	5	5	2	6	6	4	4	2	6	6	4	6	5	6	6	6	6	4	6	6	6	3	6	5	6	5	4	6	4	ok	4	2	2	7	7	3	1	9	8	1
0	131	27-Oct-17	1	4	6	6	2	5	2	6	4	1	1	5	4	4	5	4	5	2	6	1	1	4	5	1	5	6	2	3	4	3	5	1	3	3	4	4	ok	4	2	2	7	7	3	1	9	8	1
0	132	27-Oct-17	1	4	7	7	4	4	1	1	1	1	5	3	1	1	1	5	4	1	4	1	5	4	3	2	1	6	3	3	2	2	1	6	4	1	5	1	ok	4	2	2	7	7	3	1	9	8	1
0	133	27-Oct-17	1	4	6	6	3	4	2	4	2	2	5	4	2	3	3	5	5	2	5	1	4	5	1	4	3	6	3	4	5	4	4	6	6	3	5	3	ok	4	2	2	7	7	3	1	9	8	1
0	134	27-Oct-17	1	4	4	4	5	5	5	6	6	3	6	6	5	5	4	5	5	6	5	5	5	6	6	6	4	6	5	5	6	6	4	6	5	5	6	4	ok	4	2	2	7	7	3	1	9	8	1
3	135	27-Oct-17	1	4	3	3	4	5	5	5	5	1	3	5	5	5	3	5	5	5	5	1	4	6	5	6	3	6	6	4	4	4	2	6	4	2	6	2	ok	4	2	2	7	7	3	1	9	8	1
0	136	27-Oct-17	1	4	3	3	3	5	3	3	4	1	4	4	4	3	4	5	5	3	5	2	2	6	6	4	3	6	6	2	4	4	5	6	6	4	5	2	ok	4	2	2	7	7	3	1	9	8	1
0	137	27-Oct-17	1	4	4	4	6	2	1	2	6	1	1	1	3	1	4	5	5	1	6	1	6	6	5	6	3	6	6	5	2	3	5	5	4	3	5	4	ok	4	2	2	7	7	3	1	9	8	1
0	138	27-Oct-17	1	4	1	1	3	3	2	2	3	1	4	2	4	2	1	3	2	1	2	1	4	5	4	4	4	6	4	3	4	3	4	6	3	3	4	4	ok	4	2	2	7	7	3	1	9	8	1
0	139	27-Oct-17	1	4	7	7	2	5	3	5	5	1	2	3	5	3	4	4	6	2	2	4	4	6	4	5	4	6	2	5	5	3	5	5	2	3	6	2	ok	4	2	2	7	7	3	1	9	8	1
0	140	27-Oct-17	1	4	5	5	6	6	5	6	6	1	6	6	6	5	6	6	6	6	6	2	5	6	4	5	5	6	5	6	5	1	5	6	6	4	3	1	ok	4	2	2	7	7	3	1	9	8	1
2	141	27-Oct-17	1	4	1	1	3	4	3	3	3	4	4	4	4	3	4	4	4	3	4	1	4	5	5	5	3	5	5	3	3	4	4	4	2	3	4	3	ok	4	2	2	7	7	3	1	9	8	1
0	142	27-Oct-17	1	4	3	3	3	6	2	4	3	1	5	6	3	4	5	6	6	4	6	1	3	6	5	5	3	6	3	1	1	1	5	6	2	1	6	1	ok	4	2	2	7	7	3	1	9	8	1
0	143	27-Oct-17	1	4	6	6	3	5	4	5	4	1	4	4	4	4	6	4	4	3	6	4	4	5	4	5	6	6	5	4	3	5	4	6	4	3	5	4	ok	4	2	2	7	7	3	1	9	8	1
0	144	27-Oct-17	1	4	2	2	4	4	4	3	4	1	3	4	4	4	5	2	4	4	5	4	4	3	5	5	4	6	4	4	4	4	4	2	2	3	6	2	ok	4	2	2	7	7	3	1	9	8	1
2	145	27-Oct-17	1	4	1	1	4	5	3	4	4	2	5	2	5	4	4	5	6	4	5	1	6	4	4	5	5	6	5	5	5	5	5	6	4	3	4	4	ok	4	2	2	7	7	3	1	9	8	1
0	146	27-Oct-17	1	4	6	6	1	1	1	1	2	1	1	2	2	1	1	1	1	1	1	1	6	5	6	6	5	6	4	4	1	1	4	6	5	2	6	4	ok	4	2	2	7	7	3	1	9	8	1
0	147	27-Oct-17	1	4	6	6	4	5	2	5	4	1	4	5	3	3	5	6	4	5	3	1	6	5	4	5	4	6	2	5	1	1	2	6	5	4	6	1	ok	4	2	2	7	7	3	1	9	8	1
3	148	27-Oct-17	1	4	8	8	3	4	4	6	5	1	4	5	5	5	3	5	6	4	5	1	2	5	4	6	3	6	3	5	3	6	4	6	6	3	3	2	ok	4	2	2	7	7	3	1	9	8	1
0	149	27-Oct-17	1	4	6	6	5	5	2	1	2	1	5	5	4	2	2	5	5	1	3	1	5	6	2	2	2	6	5	5	1	2	1	6	4	2	5	4	ok	4	2	2	7	7	3	1	9	8	1
0	150	27-Oct-17	1	4	7	7	6	1	1	6	6	1	6	6	6	6	6	6	6	1	6	1	6	6	6	6	6	6	6	6	1	6	6	6	6	4	1	1	ok	4	2	2	7	7	3	1	9	8	1
0	151	27-Oct-17	1	4	5	5	3	3	3	3	3	1	3	3	3	3	3	3	5	3	4	2	4	6	3	4	2	6	2	3	4	5	4	6	4	4	5	2	ok	4	2	2	7	7	3	1	9	8	1
0	152	27-Oct-17	1	4	8	8	2	3	1	3	3	1	6	5	4	1	3	3	4	3	4	1	4	5	5	5	5	6	6	5	6	4	4	6	3	4	6	4	ok	4	2	2	7	7	3	1	9	8	1
0	153	27-Oct-17	1	4	1	1	5	3	5	6	6	1	5	5	6	6	6	5	3	6	6	6	3	4	6	6	6	6	1	4	1	5	3	4	3	6	6	2	ok	4	2	2	7	7	3	1	9	8	1
0	154	27-Oct-17	1	4	5	5	5	4	6	6	5	1	4	6	6	5	5	6	3	6	6	4	5	6	6	6	6	6	6	6	1	1	4	2	1	4	6	6	ok	4	2	2	7	7	3	1	9	8	1
0	155	27-Oct-17	1	4	3	3	4	5	1	1	1	1	4	6	4	1	1	6	6	4	4	1	4	4	4	3	1	6	6	2	5	4	1	2	3	2	3	2	ok	4	2	2	7	7	3	1	9	8	1
0	156	27-Oct-17	1	4	6	6	6	5	5	6	4	2	6	6	5	6	5	6	6	5	6	2	6	6	5	4	6	6	6	6	3	4	5	4	4	5	3	5	ok	4	2	2	7	7	3	1	9	8	1
3	157	27-Oct-17	1	4	7	7	6	6	3	3	5	1	6	6	6	2	5	6	6	2	6	1	6	6	2	5	6	6	6	6	1	1	5	6	4	4	4	4	ok	4	2	2	7	7	3	1	9	8	1
0	158	27-Oct-17	1	4	1	1	1	2	1	2	1	1	1	1	3	1	2	1	3	4	3	1	2	6	3	4	3	6	3	3	4	3	3	2	3	3	4	3	ok	4	2	2	7	7	3	1	9	8	1
0	159	27-Oct-17	1	4	6	6	5	4	1	1	2	1	5	3	5	2	2	6	5	2	4	1	5	6	2	4	1	6	5	6	1	4	4	5	5	1	2	1	ok	4	2	2	7	7	3	1	9	8	1
0	160	27-Oct-17	1	4	5	5	4	5	3	4	3	1	5	3	4	3	3	5	6	4	4	2	5	6	4	5	4	6	5	6	4	4	3	6	3	3	5	3	ok	4	2	2	7	7	3	1	9	8	1
0	161	27-Oct-17	1	4	1	1	2	3	1	2	3	1	4	3	4	3	1	2	2	1	4	1	4	5	3	4	3	6	2	3	3	1	3	6	4	2	4	2	ok	4	2	2	7	7	3	1	9	8	1
0	162	27-Oct-17	1	4	5	5	1	3	1	1	1	1	1	3	1	1	1	3	3	1	3	1	5	6	4	5	1	5	6	6	1	1	1	5	6	1	6	3	ok	4	2	2	7	7	3	1	9	8	1
0	163	27-Oct-17	1	4	4	4	3	6	3	5	6	1	5	6	6	5	5	5	6	5	5	1	2	6	5	4	3	6	6	2	2	2	2	5	4	2	3	5	ok	4	2	2	7	7	3	1	9	8	1
0	164	27-Oct-17	1	4	2	2	6	4	1	5	2	1	2	6	2	1	3	6	5	1	4	1	5	6	4	5	3	6	5	2	2	1	2	2	1	4	5	1	ok	4	2	2	7	7	3	1	9	8	1
2	165	27-Oct-17	1	4	1	1	1	4	1	1	1	4	4	1	1	1	1	1	4	1	1	1	6	6	1	1	4	6	3	5	4	4	4	5	6	5	2	1	ok	4	2	2	7	7	3	1	9	8	1
2	166	27-Oct-17	1	4	1	1	4	4	5	4	4	3	3	4	4	3	4	4	2	4	3	3	4	6	6	3	6	6	3	5	4	5	5	6	3	5	4	4	ok	4	2	2	7	7	3	1	9	8	1
0	167	27-Oct-17	1	4	8	8	6	6	1	6	1	1	6	6	1	1	1	6	6	1	1	1	6	6	1	4	1	6	4	4	1	1	1	6	6	1	6	1	ok	4	2	2	7	7	3	1	9	8	1
0	168	27-Oct-17	1	4	4	4	4	6	6	5	5	2	6	5	6	5	5	5	5	5	6	5	5	6	6	5	3	6	4	5	5	1	2	6	5	2	2	2	ok	4	2	2	7	7	3	1	9	8	1
0	169	27-Oct-17	1	4	5	5	5	5	5	5	4	1	5	5	6	4	4	6	4	6	6	2	6	6	6	6	3	6	6	6	6	2	5	6	4	4	6	1	ok	4	2	2	7	7	3	1	9	8	1
0	170	27-Oct-17	1	4	8	8	2	5	3	3	4	1	5	5	5	4	2	5	6	4	5	2	3	6	6	3	3	6	1	3	4	4	2	6	1	4	4	3	ok	4	2	2	7	7	3	1	9	8	1
0	171	27-Oct-17	1	4	6	6	5	5	2	2	3	1	4	3	5	2	4	4	6	2	5	1	5	6	5	4	5	6	5	5	2	1	1	6	5	2	5	1	ok	4	2	2	7	7	3	1	9	8	1
0	172	27-Oct-17	1	4	5	5	1	1	1	1	1	1	1	1	2	1	2	4	4	1	4	1	5	6	4	4	1	6	6	2	2	6	2	5	5	1	6	2	ok	4	2	2	7	7	3	1	9	8	1
2	173	27-Oct-17	1	4	2	2	4	5	5	5	6	2	5	5	5	5	1	5	5	5	5	5	6	6	6	6	6	6	6	6	6	6	6	6	6	6	6	6	ok	4	2	2	7	7	3	1	9	8	1
0	174	27-Oct-17	1	4	5	5	5	5	4	1	1	1	5	3	4	1	1	6	6	4	4	1	4	5	4	1	1	6	1	5	1	6	1	6	6	6	1	4	ok	4	2	2	7	7	3	1	9	8	1
0	175	27-Oct-17	1	4	3	3	4	4	4	6	6	1	6	5	6	2	5	6	4	5	6	1	5	4	4	6	5	6	5	6	2	4	4	2	4	5	6	3	ok	4	2	2	7	7	3	1	9	8	1
2	176	27-Oct-17	1	4	4	4	4	5	4	4	4	3	3	5	5	4	4	4	4	4	5	3	5	4	5	4	4	5	4	4	4	3	4	5	3	3	4	3	ok	4	2	2	7	7	3	1	9	8	1
0	177	27-Oct-17	1	4	4	4	3	4	3	2	4	1	5	4	3	3	2	3	5	3	4	1	4	6	4	4	3	6	6	4	3	4	4	5	5	3	4	3	ok	4	2	2	7	7	3	1	9	8	1
0	178	27-Oct-17	1	4	7	7	6	6	4	2	1	1	6	6	4	1	4	6	6	1	5	1	6	6	4	3	6	6	6	6	4	1	4	6	6	4	6	1	ok	4	2	2	7	7	3	1	9	8	1
0	179	27-Oct-17	1	4	1	1	6	6	1	3	4	1	6	6	3	1	4	6	6	1	6	1	6	6	3	2	2	6	6	5	3	1	2	6	6	1	2	1	ok	4	2	2	7	7	3	1	9	8	1
3	180	27-Oct-17	1	4	2	2	3	5	5	5	4	5	5	4	4	3	3	3	4	6	3	5	5	4	6	6	4	5	5	6	6	6	4	6	6	6	4	4	ok	4	2	2	7	7	3	1	9	8	1
2	181	27-Oct-17	1	4	7	7	6	5	4	4	6	4	4	6	5	5	5	6	6	6	6	5	6	6	5	6	6	6	6	5	5	3	6	5	6	4	3	5	ok	4	2	2	7	7	3	1	9	8	1
0	182	27-Oct-17	1	4	6	6	5	6	5	6	5	1	6	5	3	3	5	6	6	2	6	1	5	6	4	6	5	6	6	5	1	6	5	6	2	1	6	4	ok	4	2	2	7	7	3	1	9	8	1
2	183	28-Oct-17	1	4	8	8	6	6	6	6	6	3	6	6	6	6	6	6	6	6	6	4	6	6	6	6	6	6	6	6	6	6	5	6	3	6	4	3	ok	4	2	2	7	7	3	1	9	8	1
0	184	28-Oct-17	1	4	2	2	3	5	1	5	1	1	3	4	4	2	1	5	5	2	5	4	6	6	4	5	3	6	3	4	2	3	4	4	5	3	5	3	ok	4	2	2	7	7	3	1	9	8	1
0	185	28-Oct-17	1	4	3	3	1	4	1	1	3	1	5	3	2	1	3	6	6	1	1	1	5	5	1	1	1	6	5	5	1	2	2	2	6	1	1	1	ok	4	2	2	7	7	3	1	9	8	1
0	186	28-Oct-17	1	4	7	7	6	6	6	6	6	3	6	6	6	6	6	6	6	6	6	6	6	6	5	6	6	6	6	6	4	4	6	6	6	3	5	4	ok	4	2	2	7	7	3	1	9	8	1
0	187	28-Oct-17	1	4	2	2	4	3	3	3	4	1	3	4	5	4	4	4	3	4	3	3	4	4	5	5	5	5	6	5	4	6	4	3	2	3	5	5	ok	4	2	2	7	7	3	1	9	8	1
0	188	28-Oct-17	1	4	5	5	5	5	5	5	5	2	5	5	5	5	5	5	5	5	5	1	4	6	5	6	4	6	4	5	1	6	5	6	6	4	6	5	ok	4	2	2	7	7	3	1	9	8	1
0	189	28-Oct-17	1	4	1	1	1	2	4	1	1	1	1	1	2	1	2	3	1	1	1	1	3	4	4	5	3	5	4	4	6	6	2	5	1	1	3	4	ok	4	2	2	7	7	3	1	9	8	1
3	190	28-Oct-17	1	4	5	5	2	3	1	2	2	2	2	3	2	2	1	4	5	2	2	1	4	6	3	4	2	6	5	3	1	4	3	6	5	1	4	1	ok	4	2	2	7	7	3	1	9	8	1
0	191	28-Oct-17	1	4	2	2	4	3	1	3	4	1	3	1	3	2	3	4	4	1	1	1	4	4	4	4	5	6	5	3	2	5	4	3	6	3	6	3	ok	4	2	2	7	7	3	1	9	8	1
0	192	28-Oct-17	1	4	5	5	5	5	1	2	2	1	2	4	3	2	2	5	6	1	4	1	4	6	3	2	2	6	3	4	3	2	2	6	3	2	1	2	ok	4	2	2	7	7	3	1	9	8	1
0	193	28-Oct-17	1	4	1	1	4	5	3	2	4	1	5	4	4	2	4	6	5	2	4	1	4	6	1	2	3	6	6	4	3	1	2	6	2	3	4	2	ok	4	2	2	7	7	3	1	9	8	1
0	194	28-Oct-17	1	4	6	6	5	6	5	4	3	1	3	5	5	5	5	6	5	5	5	4	6	6	3	3	4	6	6	5	4	3	4	6	5	3	4	3	ok	4	2	2	7	7	3	1	9	8	1
2	195	28-Oct-17	1	4	8	8	5	4	5	6	6	1	6	5	6	6	6	6	6	6	6	1	5	6	5	6	6	6	6	6	1	1	6	5	6	1	2	1	ok	4	2	2	7	7	3	1	9	8	1
0	196	28-Oct-17	1	4	7	7	5	5	6	5	6	3	6	6	6	4	4	5	6	4	5	4	5	6	5	5	5	6	6	5	6	5	4	6	3	5	6	5	ok	4	2	2	7	7	3	1	9	8	1
0	197	28-Oct-17	1	4	4	4	4	5	3	5	4	1	5	4	3	2	5	4	6	3	5	3	5	6	6	4	4	6	6	5	4	5	4	5	6	2	6	5	ok	4	2	2	7	7	3	1	9	8	1
0	198	28-Oct-17	1	4	8	8	6	6	2	5	5	1	6	6	5	5	4	6	6	5	5	2	6	6	4	6	5	6	3	4	3	3	4	5	3	2	6	6	ok	4	2	2	7	7	3	1	9	8	1
0	199	28-Oct-17	1	4	2	2	1	3	3	2	2	1	5	3	3	4	2	3	6	5	3	1	3	6	6	6	2	5	6	4	5	5	3	6	1	3	6	4	ok	4	2	2	7	7	3	1	9	8	1
0	200	28-Oct-17	1	4	2	2	1	1	1	3	1	1	1	1	1	1	1	1	1	1	1	3	3	6	5	4	4	6	3	5	4	4	3	4	3	3	5	4	ok	4	2	2	7	7	3	1	9	8	1
0	201	28-Oct-17	1	4	6	6	6	6	6	6	5	1	6	6	6	6	6	6	6	6	6	6	4	6	6	6	6	6	5	6	6	3	6	2	3	4	6	3	ok	4	2	2	7	7	3	1	9	8	1
0	202	28-Oct-17	1	4	8	8	6	6	6	6	6	2	6	6	6	6	6	6	6	6	6	6	6	6	6	6	6	6	6	6	5	5	6	6	5	5	6	5	ok	4	2	2	7	7	3	1	9	8	1
0	203	28-Oct-17	1	4	4	4	5	5	5	4	5	1	5	5	5	3	5	5	5	4	5	2	5	6	6	5	4	6	6	3	4	1	5	3	3	1	5	3	ok	4	2	2	7	7	3	1	9	8	1
2	204	28-Oct-17	1	4	1	1	4	5	5	5	6	3	5	5	5	5	5	5	5	5	4	4	5	6	6	6	5	6	4	5	5	5	5	6	6	5	6	5	ok	4	2	2	7	7	3	1	9	8	1
0	205	28-Oct-17	1	4	4	4	4	4	4	4	3	1	4	4	5	3	4	4	5	4	6	1	5	5	4	5	3	6	1	4	5	4	4	6	4	3	1	1	ok	4	2	2	7	7	3	1	9	8	1
0	206	28-Oct-17	1	4	3	3	6	6	1	3	2	1	5	5	4	1	4	5	6	2	4	1	6	6	5	5	2	6	6	2	2	1	4	5	4	1	4	1	ok	4	2	2	7	7	3	1	9	8	1
0	207	28-Oct-17	1	4	1	1	4	5	2	4	4	2	3	5	4	4	4	4	4	4	5	2	4	4	5	5	4	6	2	5	2	4	3	3	5	3	5	2	ok	4	2	2	7	7	3	1	9	8	1
0	208	28-Oct-17	1	4	3	3	3	4	4	5	4	1	4	4	5	5	5	5	4	5	5	3	4	6	6	5	4	6	6	5	5	4	4	4	4	4	6	3	ok	4	2	2	7	7	3	1	9	8	1
0	209	28-Oct-17	1	4	3	3	4	3	3	3	5	3	4	4	3	3	4	3	4	3	3	1	4	6	3	3	3	6	4	3	3	3	3	3	4	2	3	2	ok	4	2	2	7	7	3	1	9	8	1
0	210	28-Oct-17	1	4	7	7	4	1	1	2	3	1	1	4	4	1	3	4	4	1	4	2	3	5	3	3	4	6	6	4	1	5	3	6	3	4	3	5	ok	4	2	2	7	7	3	1	9	8	1
0	211	28-Oct-17	1	4	5	5	3	3	3	3	3	1	3	3	3	3	3	3	3	3	3	2	4	4	4	4	5	6	6	4	4	4	4	6	5	4	4	4	ok	4	2	2	7	7	3	1	9	8	1
0	212	28-Oct-17	1	4	6	6	6	4	5	4	5	2	2	4	6	5	4	4	5	6	5	5	5	5	4	4	5	6	6	6	3	3	3	6	4	4	5	6	ok	4	2	2	7	7	3	1	9	8	1
0	213	28-Oct-17	1	4	2	2	3	4	2	2	2	1	3	2	2	2	4	2	3	2	4	2	5	5	5	4	3	6	5	3	2	3	2	4	4	3	4	3	ok	4	2	2	7	7	3	1	9	8	1
0	214	28-Oct-17	1	4	7	7	6	4	4	5	5	1	6	5	5	4	5	5	5	5	5	5	6	6	4	6	6	6	6	6	5	6	5	5	2	5	5	5	ok	4	2	2	7	7	3	1	9	8	1
0	215	28-Oct-17	1	4	4	4	4	5	3	5	4	1	4	3	3	2	3	6	5	4	5	2	5	6	5	4	5	5	4	5	3	1	4	4	2	4	5	2	ok	4	2	2	7	7	3	1	9	8	1
0	216	28-Oct-17	1	4	3	3	6	6	4	5	5	1	6	6	6	6	5	6	6	5	6	1	4	6	5	5	5	6	5	5	4	1	5	5	6	5	6	5	ok	4	2	2	7	7	3	1	9	8	1
2	217	28-Oct-17	1	4	6	6	6	1	6	1	1	6	6	1	1	6	1	1	1	1	1	6	6	6	6	6	1	6	5	6	2	1	1	6	6	6	6	6	ok	4	2	2	7	7	3	1	9	8	1
0	218	28-Oct-17	1	4	6	6	4	5	4	4	4	2	5	4	5	4	4	6	5	5	5	2	4	6	5	6	4	6	5	5	4	5	5	6	3	4	5	4	ok	4	2	2	7	7	3	1	9	8	1
0	219	28-Oct-17	1	4	2	2	2	6	5	4	5	1	5	5	5	5	3	2	6	4	4	4	5	6	6	6	2	6	4	5	2	5	3	5	1	4	6	4	ok	4	2	2	7	1	3	1	9	8	1
0	220	28-Oct-17	1	4	1	1	5	4	4	4	5	1	4	3	4	3	4	3	5	4	5	4	4	5	4	5	5	6	5	6	4	2	5	6	3	3	6	5	ok	4	2	2	7	7	3	1	9	8	1
0	221	28-Oct-17	1	4	8	8	3	3	2	4	3	2	4	4	5	4	4	1	4	5	6	1	4	4	4	6	4	5	3	4	3	5	4	6	2	5	5	4	ok	4	2	2	7	7	3	1	9	8	1
0	222	28-Oct-17	1	4	6	6	2	3	1	4	3	1	4	4	2	1	2	4	5	2	4	1	1	3	4	4	4	6	4	4	3	3	3	3	4	2	1	1	ok	4	2	2	7	7	3	1	9	8	1
0	223	28-Oct-17	1	4	3	3	1	5	4	5	2	1	5	3	3	3	3	3	5	4	5	1	6	5	5	5	4	6	6	4	5	3	5	5	2	2	4	2	ok	4	2	2	7	7	3	1	9	8	1
0	224	28-Oct-17	1	4	8	8	5	4	5	6	5	1	5	6	6	5	5	6	6	5	6	2	4	6	3	2	3	6	2	5	4	6	3	3	1	3	6	1	ok	4	2	2	7	7	3	1	9	8	1
0	225	28-Oct-17	1	4	3	3	5	5	4	4	6	1	4	4	4	4	5	5	6	5	4	4	5	6	4	5	3	5	6	4	3	4	4	6	2	4	6	1	ok	4	2	2	7	7	3	1	9	8	1
0	226	28-Oct-17	1	4	5	5	4	6	1	4	4	1	5	6	5	1	4	6	6	2	4	4	6	6	5	5	2	6	4	5	3	4	2	6	2	3	5	2	ok	4	2	7	7	7	3	1	9	8	1
2	227	28-Oct-17	1	4	5	5	5	6	2	3	2	4	6	6	2	2	2	4	6	4	6	1	6	6	2	1	1	6	6	5	1	1	1	2	4	4	5	1	ok	4	2	2	7	7	3	1	9	8	1
0	228	28-Oct-17	1	4	2	2	5	4	5	3	4	1	4	5	5	2	4	4	5	4	4	1	5	5	5	5	3	5	5	4	3	2	3	5	3	3	5	2	ok	4	2	2	7	7	3	1	9	8	1
0	229	28-Oct-17	1	4	7	7	6	5	4	5	5	1	4	3	6	5	5	5	2	3	6	1	6	6	6	6	5	6	5	6	4	5	3	6	1	4	6	5	ok	4	2	2	7	7	3	1	9	8	1
0	230	28-Oct-17	1	4	8	8	6	6	3	6	5	1	6	6	6	2	3	6	6	5	5	2	6	6	4	4	4	6	6	6	3	6	4	6	1	3	6	2	ok	4	2	2	7	7	3	1	9	8	1
0	231	28-Oct-17	1	4	2	2	4	4	3	3	4	1	4	4	3	4	4	4	4	4	4	3	3	5	6	4	2	6	3	5	3	2	2	5	5	3	5	3	ok	4	2	2	7	7	3	1	9	8	1
0	232	28-Oct-17	1	4	6	6	5	5	4	3	3	1	5	4	4	2	4	4	5	5	4	2	5	5	5	5	1	6	6	4	3	4	2	6	1	3	4	2	ok	4	2	2	7	7	3	1	9	8	1
0	233	28-Oct-17	1	4	4	4	5	5	3	4	5	2	5	4	5	4	4	5	5	5	5	2	6	6	4	5	4	6	6	6	3	3	4	6	6	4	5	6	ok	4	2	2	7	7	3	1	9	8	1
0	234	28-Oct-17	1	4	2	2	5	6	3	3	4	1	6	5	5	4	5	5	5	3	5	2	5	6	5	6	3	6	4	4	3	2	3	3	4	3	5	2	ok	4	2	2	7	7	3	1	9	8	1
0	235	28-Oct-17	1	4	4	4	5	3	4	5	5	1	5	5	5	3	5	5	4	4	5	3	5	6	6	6	5	6	6	5	5	3	5	6	4	5	5	5	ok	4	2	2	7	7	3	1	9	8	1
0	236	28-Oct-17	1	4	3	3	1	3	1	3	3	1	3	3	3	3	3	1	3	1	5	1	4	4	4	5	4	6	4	2	1	4	4	4	2	3	5	1	ok	4	2	2	7	7	3	1	9	8	1
2	237	28-Oct-17	1	4	6	6	5	5	4	5	5	5	6	5	5	3	4	6	5	5	5	3	5	6	5	4	3	6	5	4	6	1	4	6	4	3	6	1	ok	4	2	2	7	7	3	1	9	8	1
0	238	28-Oct-17	1	4	5	5	4	4	3	4	6	1	6	6	6	4	6	6	6	4	6	1	6	6	6	6	6	6	6	6	2	6	6	6	1	6	6	1	ok	4	2	2	7	7	3	1	9	8	1
0	239	28-Oct-17	1	4	7	7	1	2	1	2	2	1	1	1	1	1	1	1	1	1	2	1	5	6	5	5	2	6	4	2	2	5	1	5	2	3	6	4	ok	4	2	2	7	7	3	1	9	8	1
4	240	28-Oct-17	1	4	3	3	4	5	5	3	5	1	4	5	4	2	4	4	5	3	4	3	5	5	4	5	5	6	5	5	5	5	3	6	1	5	4	5	ok	4	2	2	7	7	3	1	9	8	1
0	241	28-Oct-17	1	4	5	5	4	4	2	2	3	1	4	3	2	2	3	3	4	3	4	1	4	5	6	2	2	6	4	4	2	6	2	6	5	1	5	1	ok	4	2	2	7	7	3	1	9	8	1
0	242	28-Oct-17	1	4	4	4	3	3	4	5	4	2	3	3	2	3	3	1	4	4	5	3	3	4	4	6	4	6	1	4	3	3	4	4	2	2	4	6	ok	4	2	2	7	7	3	1	9	8	1
0	243	28-Oct-17	1	4	1	1	3	3	5	5	4	2	3	4	5	3	3	4	4	4	5	4	5	5	6	6	3	6	5	5	4	4	4	5	6	3	5	2	ok	4	2	2	7	7	3	1	9	8	1
0	244	28-Oct-17	1	4	7	7	6	6	6	6	5	1	5	5	5	6	6	6	5	6	6	6	6	6	6	6	6	6	6	6	6	6	6	6	6	6	6	1	ok	4	2	2	7	7	3	1	9	8	1
0	245	28-Oct-17	1	4	3	3	4	4	1	1	4	1	6	5	2	1	2	5	5	1	3	1	4	5	1	1	1	5	3	4	4	1	1	6	6	2	1	1	ok	4	2	2	7	7	3	1	9	8	1
0	246	28-Oct-17	1	4	4	4	4	3	4	4	3	1	3	5	6	4	3	5	5	4	5	1	5	6	6	5	4	6	2	5	4	6	4	6	3	3	4	2	ok	4	2	2	7	7	3	1	9	8	1
0	247	28-Oct-17	1	4	3	3	4	5	4	4	4	1	4	5	4	4	4	3	4	4	4	1	4	4	4	5	3	4	6	5	5	4	4	2	3	5	5	2	ok	4	2	2	7	7	3	1	9	8	1
0	248	28-Oct-17	1	4	4	4	2	3	1	3	2	1	3	3	2	1	3	3	3	1	3	1	4	6	5	5	3	6	3	3	3	6	3	6	3	3	3	2	ok	4	2	2	7	7	3	1	9	8	1
0	249	28-Oct-17	1	4	3	3	2	1	1	5	2	3	5	5	5	1	5	5	3	4	6	1	3	6	5	5	1	6	6	4	1	1	3	6	3	1	2	4	ok	4	2	2	7	7	3	1	9	8	1
0	250	28-Oct-17	1	4	7	7	3	5	1	5	4	1	1	4	4	5	4	4	5	4	5	1	2	6	5	3	3	6	6	2	4	4	1	6	2	3	6	4	ok	4	2	2	7	7	3	1	9	8	1
0	251	28-Oct-17	1	4	4	4	3	4	1	3	3	1	3	3	3	3	3	3	5	1	3	4	1	5	5	4	1	6	3	4	3	1	5	6	2	2	4	1	ok	4	2	2	7	7	3	1	9	8	1
0	252	28-Oct-17	1	4	2	2	5	5	5	5	5	1	5	5	5	5	3	5	4	5	4	4	4	6	6	6	6	6	6	4	3	3	4	6	4	5	6	4	ok	4	2	2	7	7	3	1	9	8	1
0	253	28-Oct-17	1	4	7	7	4	3	5	5	6	3	5	5	3	6	5	4	6	4	5	1	5	5	4	6	3	6	5	5	3	3	4	6	2	4	4	6	ok	4	2	2	7	7	3	1	9	8	1
0	254	28-Oct-17	1	4	8	8	4	4	3	4	5	1	5	5	5	5	4	4	5	4	3	1	6	6	6	6	6	6	6	6	1	6	3	6	6	2	6	6	ok	4	2	2	7	7	3	1	9	8	1
0	255	28-Oct-17	1	4	6	6	3	4	6	6	6	1	5	5	6	5	5	5	5	6	6	3	5	6	5	6	5	6	6	4	5	2	4	5	6	4	6	2	ok	4	2	2	7	7	3	1	9	8	1
0	256	28-Oct-17	1	4	7	7	4	4	5	5	3	1	6	5	5	2	3	4	6	4	5	1	5	6	4	4	6	6	6	4	3	1	4	5	6	5	6	1	ok	4	2	2	7	7	3	1	9	8	1
0	257	28-Oct-17	1	4	2	2	4	4	2	5	4	1	3	5	5	2	5	4	3	3	3	1	4	6	5	6	4	6	6	5	3	4	4	6	4	4	4	6	ok	4	2	2	7	7	3	1	9	8	1
0	258	28-Oct-17	1	4	4	4	6	6	6	6	6	2	6	6	6	6	6	6	6	6	6	6	5	6	6	5	6	5	4	6	5	4	3	4	3	3	4	3	ok	4	2	2	7	7	3	1	9	8	1
0	259	28-Oct-17	1	4	6	6	6	6	4	4	5	1	6	6	6	3	4	6	6	4	6	1	4	6	1	6	3	6	6	6	1	6	2	6	1	3	1	1	ok	4	2	2	7	7	3	1	9	8	1
0	260	28-Oct-17	1	4	2	2	4	4	4	5	4	2	2	4	4	4	4	5	3	4	3	2	4	5	5	5	5	5	6	4	2	4	4	5	4	3	4	3	ok	4	2	2	7	7	3	1	9	8	1
0	261	28-Oct-17	1	4	5	5	5	4	4	6	5	1	5	5	5	4	5	5	6	4	5	4	5	6	2	6	5	6	6	6	5	5	5	6	6	4	5	3	ok	4	2	2	7	7	3	1	9	8	1
0	262	28-Oct-17	1	4	2	2	4	4	1	1	4	1	4	3	3	1	4	3	4	1	4	1	1	6	2	1	3	6	1	1	1	1	4	6	1	3	5	1	ok	4	2	2	7	7	3	1	9	8	1
0	263	28-Oct-17	1	4	5	5	4	4	3	6	5	1	4	5	6	3	2	5	6	4	6	1	6	6	6	6	4	6	4	5	3	4	3	6	5	5	5	4	ok	4	2	2	7	7	3	1	9	8	1
0	264	28-Oct-17	1	4	8	8	6	6	2	6	6	1	6	4	5	1	6	4	6	1	6	1	6	6	4	6	4	6	5	5	2	4	5	2	6	6	6	4	ok	4	2	2	7	7	3	1	9	8	1
0	265	28-Oct-17	1	4	7	7	4	3	5	5	4	1	5	5	5	4	5	4	5	4	5	1	5	6	5	6	6	6	6	5	3	3	6	6	5	4	4	3	ok	4	2	2	7	7	3	1	9	8	1
0	266	28-Oct-17	1	4	7	7	5	2	2	6	1	1	4	4	4	2	4	4	5	2	4	1	3	4	3	6	4	6	5	3	4	5	4	5	4	4	5	3	ok	4	2	2	7	7	3	1	9	8	1
0	267	28-Oct-17	1	4	8	8	4	6	1	4	5	1	5	5	4	2	5	5	6	5	4	1	6	6	1	3	4	5	1	5	1	1	2	5	3	1	6	1	ok	4	2	2	7	7	3	1	9	8	1
2	268	28-Oct-17	1	4	5	5	5	2	1	1	4	1	4	5	6	1	5	4	6	1	5	1	5	5	2	4	4	3	6	2	2	5	4	2	3	1	4	1	ok	4	2	2	7	7	3	1	9	8	1
0	269	28-Oct-17	1	4	2	2	5	4	4	5	4	1	5	4	5	1	4	5	5	3	5	1	4	6	4	4	5	6	6	4	1	2	3	6	6	5	3	4	ok	4	2	2	7	7	3	1	9	8	1
2	270	28-Oct-17	1	4	6	6	4	6	6	6	6	3	6	6	6	6	6	6	6	6	6	6	6	6	6	6	5	6	6	6	2	6	3	3	4	3	6	6	ok	4	2	2	7	7	3	1	9	8	1
0	271	28-Oct-17	1	4	8	8	4	5	5	5	5	1	5	5	6	5	5	5	5	5	5	5	5	6	6	1	5	6	4	6	2	5	5	5	3	4	5	4	ok	4	2	2	7	7	3	1	9	8	1
0	272	28-Oct-17	1	4	6	6	4	4	3	5	5	2	3	5	5	5	4	4	4	4	5	5	5	5	5	6	4	6	6	5	2	1	4	6	5	4	6	5	ok	4	2	2	7	7	3	1	9	8	1
0	273	28-Oct-17	1	4	4	4	5	6	1	4	2	1	4	5	4	2	2	6	6	1	5	1	5	5	4	4	1	6	5	4	1	1	3	6	3	3	2	1	ok	4	2	2	7	7	3	1	9	8	1
0	274	28-Oct-17	1	4	8	8	3	4	4	5	2	2	5	4	5	3	4	5	5	3	5	2	4	5	4	4	3	6	4	4	3	3	4	6	4	3	5	2	ok	4	2	2	7	7	3	1	9	8	1
0	275	28-Oct-17	1	4	3	3	4	4	2	4	4	1	5	4	4	2	4	4	4	2	5	1	4	5	6	2	3	6	4	3	1	1	2	6	3	1	4	1	ok	4	2	2	7	7	3	1	9	8	1
0	276	28-Oct-17	1	4	5	5	4	4	4	4	5	1	5	4	4	3	3	4	5	4	3	4	4	5	5	4	3	5	4	4	4	5	3	6	3	3	6	3	ok	4	2	2	7	7	3	1	9	8	1
0	277	28-Oct-17	1	4	2	2	5	4	3	4	5	1	3	3	4	3	4	4	5	4	4	2	5	6	5	6	5	6	5	4	4	5	4	6	3	4	4	5	ok	4	2	2	7	7	3	1	9	8	1
0	278	28-Oct-17	1	4	6	6	4	6	4	2	2	1	4	5	3	2	1	3	6	2	4	1	6	6	4	3	2	6	4	5	3	3	3	5	4	2	2	1	ok	4	2	2	7	7	3	1	9	8	1
0	279	28-Oct-17	1	4	7	7	4	4	2	3	4	1	5	4	5	2	5	6	5	2	5	2	5	5	6	5	4	6	3	6	2	6	4	5	6	3	5	3	ok	4	2	2	7	6	3	1	9	8	1
0	280	28-Oct-17	1	4	5	5	1	1	1	1	1	1	1	2	1	1	1	1	3	1	1	1	4	1	6	6	1	6	4	1	1	4	1	6	1	1	1	1	ok	4	2	2	7	7	3	1	9	8	1
0	281	28-Oct-17	1	4	7	7	3	6	1	3	3	1	6	3	3	2	3	3	3	2	2	1	4	4	3	2	2	6	4	1	2	2	4	2	4	2	2	1	ok	4	2	2	7	7	3	1	9	8	1
0	282	28-Oct-17	1	4	8	8	3	3	3	5	3	1	4	4	5	4	3	5	5	3	6	1	4	4	5	5	3	6	5	5	1	4	2	1	5	3	6	1	ok	4	2	2	7	7	3	1	9	8	1
0	283	28-Oct-17	1	4	2	2	3	3	4	4	3	1	4	4	4	4	3	4	3	4	4	1	3	4	5	5	4	6	6	2	2	4	4	6	4	3	6	3	ok	4	2	2	7	7	3	1	9	8	1
0	284	28-Oct-17	1	4	8	8	4	6	3	5	2	1	6	4	5	3	5	4	6	5	6	1	1	6	1	4	6	6	4	4	3	1	1	6	1	6	4	1	ok	4	2	2	7	7	3	1	9	8	1
0	285	28-Oct-17	1	4	1	1	1	1	1	1	1	1	1	1	1	1	1	1	1	1	1	1	5	6	5	6	2	6	4	2	5	1	1	6	1	4	6	4	ok	4	2	2	7	7	3	1	9	8	1
0	286	28-Oct-17	1	4	8	8	3	5	2	1	2	1	5	4	2	1	4	5	5	1	3	1	4	5	5	3	1	6	1	5	4	1	1	6	5	2	6	1	ok	4	2	2	7	7	3	1	9	8	1
4	287	28-Oct-17	1	4	4	4	6	6	6	6	6	4	6	6	6	4	6	6	6	4	6	4	6	6	6	6	6	6	6	6	6	6	6	6	6	6	6	6	ok	4	2	2	7	7	3	1	9	8	1
0	288	28-Oct-17	1	4	7	7	4	6	6	6	6	1	6	6	6	6	4	6	6	6	6	4	6	6	6	6	3	6	6	6	3	3	6	6	4	3	3	4	ok	4	2	2	7	7	3	1	9	8	1
0	289	28-Oct-17	1	4	4	4	4	4	4	4	4	1	4	4	4	2	4	4	4	4	4	1	5	5	5	5	3	5	5	4	4	4	4	6	3	3	5	3	ok	4	2	2	7	7	3	1	9	8	1
0	290	28-Oct-17	1	4	2	2	2	1	1	1	1	1	1	1	1	2	1	2	2	1	2	1	6	6	5	4	1	6	6	4	1	1	1	1	6	2	3	1	ok	4	2	2	7	7	3	1	9	8	1
0	291	28-Oct-17	1	4	6	6	4	4	3	4	3	1	5	3	3	3	2	4	3	4	4	1	4	5	4	5	3	6	6	4	3	4	4	6	3	4	5	3	ok	4	2	2	7	7	3	1	9	8	1
0	292	28-Oct-17	1	4	5	5	4	4	4	4	4	1	4	4	4	4	5	4	4	4	4	4	4	5	5	4	6	6	3	4	1	5	4	5	5	5	5	2	ok	4	2	2	7	7	3	1	9	8	1
0	293	28-Oct-17	1	4	8	8	1	5	1	4	5	1	1	3	5	1	1	1	5	3	5	1	1	6	6	6	1	6	6	1	5	4	1	3	1	1	5	1	ok	4	2	2	7	7	3	1	9	8	1
0	294	28-Oct-17	1	4	2	2	4	1	1	4	5	1	5	4	4	1	5	5	5	2	5	1	1	6	4	6	4	6	6	4	5	4	5	3	6	4	6	2	ok	4	2	2	7	7	3	1	9	8	1
0	295	28-Oct-17	1	4	3	3	4	3	3	5	5	1	3	6	4	3	5	3	4	5	6	5	4	5	5	6	3	6	5	3	2	3	5	2	3	4	5	1	ok	4	2	2	7	7	3	1	9	8	1
0	296	28-Oct-17	1	4	3	3	2	3	1	2	1	1	2	2	2	2	1	2	3	1	4	1	4	5	4	1	2	6	5	3	2	4	2	3	3	1	5	1	ok	4	2	2	7	7	3	1	9	8	1
0	297	28-Oct-17	1	4	1	1	2	1	1	2	1	1	1	1	2	3	1	1	4	1	3	1	4	6	4	4	3	6	4	3	4	2	4	4	3	3	3	1	ok	4	2	2	7	7	3	1	9	8	1
0	298	28-Oct-17	1	4	5	5	5	6	5	5	5	2	5	6	5	5	5	6	6	5	6	5	6	6	5	6	5	6	5	6	3	5	5	6	4	5	5	5	ok	4	2	2	7	7	3	1	9	8	1
0	299	28-Oct-17	1	4	2	2	4	5	5	3	5	1	5	4	4	4	4	3	5	5	5	1	6	4	6	5	3	6	4	3	5	2	4	6	5	3	6	2	ok	4	2	2	7	7	3	1	9	8	1
2	300	28-Oct-17	1	4	4	4	3	3	4	1	4	1	5	4	4	5	5	4	4	4	4	1	4	4	4	4	3	6	5	2	4	2	4	3	4	4	6	3	ok	4	2	2	7	7	3	1	9	8	1
0	301	28-Oct-17	1	4	4	4	3	4	4	4	5	1	4	4	4	4	4	4	5	3	4	1	6	6	4	6	4	6	6	4	3	4	4	4	3	4	5	2	ok	4	2	2	7	7	3	1	9	8	1
2	302	28-Oct-17	1	4	6	6	6	6	6	6	6	6	6	6	6	6	6	6	6	6	6	6	6	6	6	6	6	6	6	6	3	6	6	6	3	4	6	3	ok	4	2	2	7	7	3	1	9	8	1
0	303	28-Oct-17	1	4	5	5	2	6	1	6	6	1	1	5	6	4	6	5	6	6	6	1	5	6	3	6	5	6	6	6	1	6	5	2	5	3	4	4	ok	4	2	2	7	7	3	1	9	8	1
0	304	28-Oct-17	1	4	6	6	4	5	1	2	1	1	5	2	4	2	3	5	5	2	4	2	4	6	2	2	3	5	4	6	3	2	2	6	6	3	2	1	ok	4	2	9	7	7	3	1	9	8	1
0	305	28-Oct-17	1	4	7	7	5	4	5	4	5	1	5	4	5	4	4	4	4	5	4	1	4	4	4	3	4	6	4	4	4	4	4	2	3	2	4	4	ok	4	2	2	7	7	3	1	9	8	1
0	306	28-Oct-17	1	4	8	8	4	4	2	3	3	3	4	4	4	3	4	4	4	4	4	1	4	4	4	1	1	6	4	4	2	2	2	3	2	2	6	1	ok	4	2	2	7	7	3	1	9	8	1
0	307	28-Oct-17	1	4	5	5	4	4	4	4	4	1	4	4	4	4	4	4	4	4	4	1	6	6	5	6	1	6	4	6	5	4	1	6	1	2	6	5	ok	4	2	2	7	7	3	1	9	8	1
0	308	28-Oct-17	1	4	8	8	6	4	3	4	3	1	4	4	3	3	3	3	6	2	5	1	4	6	6	6	4	6	4	6	3	5	4	6	5	5	4	3	ok	4	2	2	7	7	3	1	9	8	1
0	309	28-Oct-17	1	4	4	4	1	4	1	1	1	1	1	1	1	1	2	1	4	1	1	1	3	6	1	4	5	6	3	3	2	6	5	6	3	2	5	1	ok	4	2	2	7	7	3	1	9	8	1
0	310	28-Oct-17	1	4	5	5	6	3	4	5	2	1	4	4	5	6	3	5	5	4	6	2	6	6	6	6	3	6	6	6	6	6	4	6	4	4	5	2	ok	4	2	2	7	7	3	1	9	8	1
0	311	28-Oct-17	1	4	2	2	3	4	4	4	4	1	3	3	4	3	5	2	5	2	5	4	4	4	2	6	4	6	1	4	2	2	5	1	1	2	6	4	ok	4	2	2	7	7	3	1	9	8	1
0	312	28-Oct-17	1	4	7	7	5	6	6	5	5	1	6	5	5	5	4	6	6	5	5	4	5	5	6	5	5	6	6	5	6	3	4	6	6	6	6	4	ok	4	2	2	7	7	3	1	9	8	1
0	313	28-Oct-17	1	4	5	5	6	6	4	3	3	1	6	5	5	2	4	6	5	4	6	1	6	6	3	3	3	6	4	5	4	3	4	6	3	3	6	2	ok	4	2	2	7	7	3	1	9	8	1
0	314	28-Oct-17	1	4	1	1	5	6	3	3	4	1	6	6	4	4	4	6	6	4	6	1	6	6	5	4	4	6	6	6	3	4	4	6	4	3	1	1	ok	4	2	2	7	7	3	1	9	8	1
0	315	28-Oct-17	1	4	5	5	6	6	5	6	6	1	6	6	6	4	6	6	6	5	6	2	6	6	5	6	6	6	6	6	2	6	6	6	5	2	1	1	ok	4	2	2	7	7	3	1	9	8	1
0	316	28-Oct-17	1	4	8	8	6	4	5	6	6	1	6	4	5	4	6	6	6	5	6	5	6	6	6	6	6	6	6	6	5	5	6	6	5	5	6	6	ok	4	2	2	7	7	3	1	9	8	1
0	317	28-Oct-17	1	4	6	6	6	6	6	6	6	1	6	6	6	6	6	6	6	6	6	6	6	6	6	6	6	6	2	6	6	1	6	6	4	4	6	4	ok	4	2	2	7	7	3	1	9	8	1
0	318	28-Oct-17	1	4	2	2	5	5	4	5	5	1	5	5	5	4	5	5	5	5	5	1	3	6	6	6	3	6	5	3	3	6	1	6	4	4	3	1	ok	4	2	2	7	7	3	1	9	8	1
0	319	28-Oct-17	1	4	3	3	3	5	2	2	2	1	3	3	3	2	3	5	6	2	4	1	4	6	3	2	2	6	4	5	3	3	3	6	4	2	3	1	ok	4	2	2	7	7	3	1	9	8	1
0	320	28-Oct-17	1	4	7	7	1	1	1	1	1	1	1	1	1	1	1	1	1	1	1	1	4	5	6	4	4	6	5	5	1	3	3	6	3	3	4	4	ok	4	2	2	7	7	3	1	9	8	1
0	321	28-Oct-17	1	4	3	3	5	5	4	3	5	3	4	5	5	5	4	5	5	3	3	3	4	5	4	4	4	5	6	5	4	3	4	6	4	3	4	2	ok	4	2	2	7	7	3	1	9	8	1
0	322	28-Oct-17	1	4	5	5	2	4	3	2	2	1	2	3	3	4	3	2	4	2	3	1	3	5	6	5	2	6	2	4	1	2	2	2	2	2	5	2	ok	4	2	2	7	7	3	1	9	8	1
0	323	28-Oct-17	1	4	5	5	3	6	4	1	3	1	6	3	2	2	2	6	6	3	4	1	6	6	4	3	3	6	6	6	1	1	3	6	5	3	6	1	ok	4	2	2	7	7	3	1	9	8	1
2	324	28-Oct-17	1	4	8	8	5	6	4	6	6	2	6	6	6	6	6	6	5	6	6	4	6	6	6	6	6	6	6	6	5	6	5	6	3	3	6	6	ok	4	2	2	7	7	3	1	9	8	1
0	325	28-Oct-17	1	4	2	2	2	1	2	1	2	1	3	2	3	2	2	3	3	2	2	1	4	6	1	2	1	6	4	1	2	2	1	5	5	2	2	1	ok	4	2	2	7	7	3	1	9	8	1
0	326	28-Oct-17	1	4	5	5	3	4	3	4	3	1	3	3	4	1	2	4	4	2	3	1	3	4	5	4	3	6	3	3	3	5	4	5	3	3	5	1	ok	4	2	2	7	7	3	1	9	8	1
0	327	28-Oct-17	1	4	4	4	2	5	5	5	3	1	3	4	5	3	3	5	4	4	5	2	3	6	6	6	5	6	4	5	4	4	3	3	3	2	5	2	ok	4	2	2	7	7	3	1	9	8	1
0	328	28-Oct-17	1	4	8	8	4	5	1	1	2	1	4	1	1	3	1	4	6	1	4	1	5	6	1	4	1	6	4	1	1	6	1	6	4	1	4	1	ok	4	2	2	7	7	5	1	9	8	1
2	329	28-Oct-17	1	4	1	1	4	3	3	5	2	4	4	4	4	4	4	4	3	4	3	3	4	3	4	3	4	4	4	4	4	4	4	5	4	4	5	4	ok	4	2	2	7	7	3	1	9	8	1
0	330	28-Oct-17	1	4	3	3	5	5	4	5	6	2	5	2	5	5	2	5	5	2	5	1	6	5	5	6	2	6	2	2	5	6	4	1	2	2	5	4	ok	4	2	2	7	7	3	1	9	8	1
0	331	28-Oct-17	1	4	2	2	4	4	2	3	2	1	5	4	4	2	2	6	5	3	4	1	5	5	3	5	2	6	4	3	4	2	2	4	2	3	5	1	ok	4	2	2	7	7	3	1	9	8	1
0	332	28-Oct-17	1	4	6	6	4	4	4	5	6	1	6	6	6	5	6	6	5	5	6	4	6	6	6	5	6	6	6	4	4	1	3	3	1	2	6	1	ok	4	2	2	7	7	3	1	9	8	1
0	333	28-Oct-17	1	4	5	5	2	2	1	4	4	1	2	3	2	3	2	3	2	2	4	1	2	3	3	4	4	5	4	3	4	3	4	3	1	2	6	1	ok	4	2	2	7	7	3	1	9	8	1
0	334	28-Oct-17	1	4	6	6	5	5	1	2	2	1	5	6	4	2	2	6	5	2	4	1	4	5	1	2	2	6	2	2	3	2	2	6	6	4	2	2	ok	4	2	2	7	7	3	1	9	8	1
0	335	28-Oct-17	1	4	5	5	4	3	1	3	3	1	5	5	3	4	5	4	3	3	6	1	5	6	4	6	6	6	5	5	2	1	5	6	3	4	6	2	ok	4	2	2	7	7	3	1	9	8	1
0	336	28-Oct-17	1	4	4	4	2	3	2	2	3	1	3	3	2	1	2	4	3	2	2	1	4	6	2	4	2	5	2	4	2	1	3	5	2	2	5	4	ok	4	2	2	7	7	3	1	9	8	1
0	337	28-Oct-17	1	4	5	5	5	5	2	5	3	1	6	5	4	3	3	5	6	1	4	2	5	5	2	1	2	6	3	4	1	1	1	6	6	1	1	1	ok	4	2	2	7	7	3	1	9	8	1
0	338	28-Oct-17	1	4	7	7	4	5	5	5	6	1	5	5	5	5	6	6	5	5	5	1	5	6	6	6	5	5	5	5	4	2	4	6	5	2	5	5	ok	4	2	2	7	7	3	1	9	8	1
0	339	28-Oct-17	1	4	1	1	4	5	5	4	5	3	4	5	5	4	5	5	3	5	5	4	5	5	6	5	5	5	5	5	3	5	3	5	3	3	4	3	ok	4	2	2	7	7	3	1	9	8	1
0	340	28-Oct-17	1	4	7	7	3	4	3	3	3	1	4	3	3	3	3	4	4	3	3	1	6	6	6	3	1	6	3	3	4	6	3	6	4	3	3	1	ok	4	2	2	7	7	3	1	9	8	1
0	341	28-Oct-17	1	4	7	7	5	5	6	6	6	1	5	5	6	4	6	6	6	6	5	4	6	6	6	6	6	6	6	6	4	4	6	6	6	4	6	4	ok	4	2	2	7	7	3	1	9	8	1
0	342	28-Oct-17	1	4	5	5	3	4	2	2	4	1	5	5	4	4	4	5	5	2	5	2	4	5	5	5	3	6	3	4	3	4	4	3	4	2	6	2	ok	4	2	2	7	7	3	1	9	8	1
0	343	28-Oct-17	1	4	6	6	4	6	2	3	5	1	4	4	3	3	4	5	6	3	5	1	5	6	5	2	4	6	3	3	3	1	2	5	4	4	5	2	ok	4	2	2	7	7	3	1	9	8	1
0	344	28-Oct-17	1	4	2	2	3	3	2	2	5	3	4	5	4	2	4	5	4	2	4	1	4	4	5	4	4	6	2	4	1	3	4	5	4	1	5	4	ok	4	2	2	7	7	3	1	9	8	1
0	345	28-Oct-17	1	4	5	5	4	6	6	5	6	2	6	6	6	5	6	6	6	5	6	4	6	6	6	6	6	6	6	6	6	6	6	6	1	4	6	4	ok	4	2	2	7	7	3	1	9	8	1
2	346	28-Oct-17	1	4	7	7	5	5	3	4	4	4	3	4	3	3	4	5	2	3	2	3	5	4	3	4	4	5	5	5	4	1	3	4	3	3	3	5	ok	4	2	2	7	7	3	1	9	8	1
0	347	28-Oct-17	1	4	5	5	2	2	1	1	1	1	3	1	1	1	1	1	1	3	1	1	4	5	2	4	4	6	5	4	5	4	3	6	3	2	5	3	ok	4	2	2	7	7	3	1	9	8	1
0	348	28-Oct-17	1	4	7	7	3	5	2	2	2	1	3	3	3	3	2	4	5	2	3	1	5	6	5	6	4	6	4	6	4	2	1	6	4	2	5	2	ok	4	2	2	7	7	3	1	9	8	1
0	349	28-Oct-17	1	4	7	7	4	4	2	2	3	2	4	4	5	1	3	5	5	2	4	2	4	5	4	4	3	6	4	3	4	4	4	6	3	3	5	1	ok	4	2	2	7	7	3	1	9	8	1
0	350	28-Oct-17	1	4	6	6	5	4	5	5	5	1	5	5	6	4	5	5	6	5	6	1	5	6	4	6	4	6	5	5	4	1	4	6	4	1	5	3	ok	4	2	2	7	7	3	1	9	8	1
0	351	28-Oct-17	1	4	3	3	3	3	4	2	4	3	4	3	3	3	4	3	2	3	3	4	5	4	1	3	3	4	4	4	6	4	3	3	6	4	4	2	ok	4	2	2	7	7	3	1	9	8	1
0	352	28-Oct-17	1	4	5	5	6	6	2	5	5	1	6	6	6	3	4	6	6	2	6	2	6	6	3	5	3	6	6	6	2	2	4	6	4	2	6	4	ok	4	2	2	7	7	3	1	9	8	1
2	353	28-Oct-17	1	4	1	1	4	4	2	4	4	4	4	4	3	3	4	6	5	4	4	5	4	5	2	5	4	6	4	4	4	5	4	6	6	3	1	5	ok	4	2	2	7	7	3	1	9	8	1
0	354	28-Oct-17	1	4	3	3	3	5	1	5	5	1	3	2	3	3	3	1	2	2	1	1	2	6	4	5	1	6	1	4	1	3	2	6	2	2	5	2	ok	4	2	2	7	7	3	1	9	8	1
0	355	28-Oct-17	1	4	5	5	6	6	3	6	3	2	5	6	6	6	6	6	6	4	6	3	3	6	6	6	6	4	5	4	1	3	1	1	1	4	6	2	ok	4	2	2	7	7	3	1	9	8	1
0	356	28-Oct-17	1	4	5	5	2	6	1	5	6	1	1	2	5	1	3	3	6	2	3	1	4	6	5	5	3	6	6	4	2	3	2	6	4	4	6	3	ok	4	2	2	7	7	3	1	9	8	1
2	357	28-Oct-17	1	4	5	5	5	6	4	4	4	3	5	4	4	3	3	5	6	4	4	3	5	5	5	5	3	6	3	5	3	5	4	6	3	3	5	3	ok	4	2	2	7	7	3	1	9	8	1
0	358	28-Oct-17	1	4	5	5	5	4	1	2	4	1	6	5	2	4	2	2	5	2	5	2	6	6	3	4	2	6	5	3	1	6	3	6	5	1	4	5	ok	4	2	2	7	7	3	1	9	8	1
0	359	28-Oct-17	1	4	5	5	3	5	3	3	3	2	5	5	3	3	3	4	5	2	5	3	6	6	3	3	3	6	6	4	4	3	3	6	3	3	3	3	ok	4	2	2	7	7	3	1	9	8	1
0	360	28-Oct-17	1	4	1	1	4	4	3	4	4	1	4	4	3	2	4	4	4	4	4	3	3	5	5	4	3	6	4	3	4	3	3	6	4	3	4	3	ok	4	2	2	7	7	3	1	9	8	1
0	361	28-Oct-17	1	4	4	4	5	5	1	1	2	1	5	5	4	2	3	5	6	2	3	1	5	6	5	1	1	6	4	4	1	4	1	5	6	4	1	1	ok	4	2	2	7	7	3	1	9	8	1
0	362	28-Oct-17	1	4	4	4	3	2	2	2	3	1	2	2	2	2	3	2	3	2	2	1	4	5	4	6	4	6	6	3	2	5	3	6	3	4	4	2	ok	4	2	2	7	7	3	1	9	8	1
2	363	28-Oct-17	1	4	8	8	2	2	2	2	2	2	2	2	2	2	2	2	2	2	2	2	6	6	6	6	6	6	6	6	6	6	6	6	6	6	6	6	ok	4	2	2	7	7	3	1	9	8	1
0	364	28-Oct-17	1	4	4	4	6	5	4	6	6	1	5	5	6	5	5	5	6	5	5	4	5	6	4	6	6	6	6	5	5	4	6	6	5	5	6	6	ok	4	2	2	7	7	3	1	9	8	1
0	365	28-Oct-17	1	4	2	2	4	5	2	4	6	1	2	6	6	3	4	4	6	4	3	1	4	6	6	4	4	6	2	4	3	1	3	4	2	4	6	1	ok	4	2	2	7	7	3	1	9	8	1
0	366	28-Oct-17	1	4	4	4	5	5	2	5	3	1	4	5	3	2	5	3	3	1	3	2	6	6	5	5	3	6	6	4	4	2	4	6	5	2	4	1	ok	4	2	2	7	7	3	1	9	8	1
0	367	28-Oct-17	1	4	4	4	3	3	2	3	3	1	4	3	3	1	3	3	4	3	3	1	3	4	2	4	4	5	4	3	3	3	3	3	4	3	4	3	ok	4	2	2	7	7	3	1	9	8	1
0	368	28-Oct-17	1	4	4	4	4	5	2	6	5	1	4	6	3	5	5	4	5	3	6	2	4	6	6	6	5	6	2	5	4	6	5	4	2	3	6	5	ok	4	2	2	7	7	3	1	9	8	1
0	369	28-Oct-17	1	4	3	3	2	4	4	3	4	1	6	5	5	5	4	5	6	3	5	3	5	6	6	6	2	6	5	4	6	5	5	5	5	6	1	3	ok	4	2	2	7	7	3	1	9	8	1
3	370	28-Oct-17	1	4	8	8	6	6	2	6	1	1	6	6	6	3	6	6	6	6	6	1	6	6	6	6	6	6	5	6	1	1	6	6	6	6	6	4	ok	4	2	2	7	7	3	1	9	8	1
0	371	28-Oct-17	1	4	2	2	4	1	2	4	4	1	3	3	3	1	4	4	4	2	3	1	2	5	2	5	2	6	6	1	2	1	4	6	3	4	2	1	ok	4	2	2	7	7	3	1	9	8	1
0	372	28-Oct-17	1	4	1	1	3	5	4	4	4	1	5	5	6	5	4	5	6	5	6	2	5	5	5	5	3	6	3	5	4	2	3	1	1	3	3	2	ok	4	2	2	7	7	3	1	9	8	1
0	373	28-Oct-17	1	4	2	2	4	6	2	4	4	1	2	4	5	4	5	6	4	4	6	2	4	5	3	6	1	6	5	5	2	2	2	6	1	3	6	2	ok	4	2	2	7	7	3	1	9	8	1
2	374	28-Oct-17	1	4	8	8	3	6	6	6	6	1	6	6	5	3	5	5	6	5	6	1	5	6	2	4	5	6	1	5	1	1	2	6	3	1	4	3	ok	4	2	2	7	7	3	1	9	8	1
0	375	28-Oct-17	1	4	7	7	3	1	1	3	2	1	2	4	1	1	1	3	6	1	4	1	6	6	2	4	1	6	4	6	1	1	1	6	4	1	1	1	ok	4	2	2	7	7	3	1	9	8	1
0	376	28-Oct-17	1	4	6	6	6	6	6	3	5	1	6	6	6	4	6	6	6	5	6	4	6	6	6	5	4	6	6	6	3	2	5	3	6	2	3	2	ok	4	2	2	7	7	3	1	9	8	1
0	377	28-Oct-17	1	4	2	2	3	2	3	3	3	2	1	3	3	2	3	3	3	2	2	1	3	3	5	6	2	6	3	3	1	3	1	6	1	3	4	3	ok	4	2	2	7	7	3	1	9	8	1
0	378	28-Oct-17	1	4	3	3	4	5	2	2	2	1	3	4	5	2	4	5	3	3	2	1	6	6	2	4	2	6	5	6	5	2	2	5	5	5	5	2	ok	4	2	2	7	7	3	1	9	8	1
0	379	28-Oct-17	1	4	4	4	2	3	3	6	5	1	1	6	6	1	5	6	3	4	6	1	6	6	6	6	6	6	6	3	5	5	5	6	6	3	6	3	ok	4	2	2	7	7	3	1	9	8	1
0	380	28-Oct-17	1	4	8	8	5	4	4	5	5	2	4	5	4	4	4	5	4	5	5	3	5	3	6	5	4	6	5	4	3	3	6	6	3	3	5	4	ok	4	2	2	7	7	3	1	9	8	1
2	381	28-Oct-17	1	4	1	1	6	6	6	6	5	4	6	6	6	6	6	6	6	6	6	3	6	5	6	6	6	6	4	4	1	1	3	6	2	6	6	5	ok	4	2	2	7	7	3	1	9	8	1
0	382	28-Oct-17	1	4	5	5	5	3	4	5	4	1	6	3	6	3	5	5	6	5	3	1	6	6	6	6	6	6	6	6	6	3	6	6	6	5	6	3	ok	4	2	2	7	7	3	1	9	8	1
2	383	28-Oct-17	1	4	4	4	5	5	4	6	6	4	5	5	3	5	5	6	5	6	5	4	6	6	5	6	5	5	6	5	6	3	4	4	3	5	5	3	ok	4	2	2	7	7	3	1	9	8	1
0	384	28-Oct-17	1	4	5	5	4	3	2	3	4	2	4	4	4	2	3	4	4	2	3	3	4	4	3	5	4	6	3	4	3	2	4	6	3	3	4	3	ok	4	2	2	7	7	3	1	9	8	1
0	385	28-Oct-17	1	4	4	4	2	2	2	2	2	2	2	2	2	2	2	2	2	2	2	2	3	4	6	4	3	5	4	2	3	3	3	5	1	3	3	2	ok	4	2	2	7	7	3	1	9	8	1
0	386	28-Oct-17	1	4	7	7	5	6	5	6	5	1	6	5	5	3	4	6	6	5	4	2	4	6	6	5	3	6	4	3	3	4	4	6	3	3	6	1	ok	4	2	2	7	7	3	1	9	8	1
0	387	28-Oct-17	1	4	1	1	4	5	2	4	5	1	4	4	4	3	6	4	5	4	5	1	4	4	3	4	2	6	4	1	3	5	5	6	3	2	4	1	ok	4	2	2	7	7	3	1	9	8	1
0	388	28-Oct-17	1	4	1	1	2	3	1	2	1	1	1	2	1	1	2	1	2	1	2	1	5	5	2	5	1	6	5	2	1	1	3	1	3	1	6	1	ok	4	2	2	7	7	3	1	9	8	1
0	389	28-Oct-17	1	4	1	1	6	6	6	4	6	1	6	6	6	2	6	6	6	6	6	1	6	6	6	5	2	6	6	6	6	6	3	6	6	6	4	5	ok	4	2	2	7	7	3	1	9	8	1
0	390	28-Oct-17	1	4	3	3	1	1	3	3	1	1	3	2	2	1	1	1	3	2	2	4	5	6	4	6	4	6	2	4	4	3	2	6	2	3	5	2	ok	4	2	2	7	7	3	1	9	8	1
0	391	28-Oct-17	1	4	7	7	5	4	4	6	4	1	6	5	5	5	1	4	6	3	5	1	6	6	6	6	1	6	4	4	3	1	4	6	6	5	1	4	ok	4	2	2	7	7	3	1	9	8	1
0	392	28-Oct-17	1	4	1	1	1	2	1	2	1	1	2	3	1	1	1	4	3	2	2	1	1	6	3	4	1	6	4	1	2	2	1	6	4	2	2	1	ok	4	2	2	7	7	3	1	9	8	1
4	393	28-Oct-17	1	4	1	1	2	4	3	1	4	3	3	2	3	4	6	1	1	2	4	3	5	4	5	3	4	4	5	4	3	4	5	3	5	5	5	6	ok	4	2	2	7	7	3	1	9	8	1
0	394	28-Oct-17	1	4	7	7	4	4	1	4	4	1	4	4	5	2	3	5	5	3	5	1	6	6	4	3	4	6	4	5	1	1	2	6	4	2	2	1	ok	4	2	2	7	7	3	1	9	8	1
0	395	28-Oct-17	1	4	3	3	4	3	2	3	4	1	3	4	1	2	3	5	3	3	4	2	4	4	4	4	3	5	5	4	4	2	2	4	4	3	4	4	ok	4	2	2	7	7	3	1	9	8	1
0	396	28-Oct-17	1	4	1	1	4	4	4	4	3	3	3	4	3	3	2	4	4	3	4	3	4	5	5	5	3	6	6	4	3	3	4	4	5	3	3	4	ok	4	2	2	7	7	3	1	9	8	1
0	397	28-Oct-17	1	4	8	8	5	3	1	1	1	1	5	2	1	1	3	5	6	1	3	1	5	6	6	1	1	4	3	1	4	4	1	5	6	1	1	1	ok	4	2	2	7	7	3	1	9	8	1
0	398	29-Oct-17	1	4	5	5	6	6	5	5	4	1	6	6	6	4	4	6	6	6	5	2	6	6	3	5	3	6	6	6	4	1	4	6	4	3	5	2	ok	4	2	2	7	7	3	1	9	8	1
0	399	29-Oct-17	1	4	7	7	1	1	1	1	1	1	1	1	1	1	1	1	2	1	1	1	1	4	3	1	1	6	1	1	4	3	2	1	5	4	2	1	ok	4	2	2	7	7	3	1	9	8	1
0	400	29-Oct-17	1	4	4	4	4	3	1	4	3	1	4	3	3	3	3	4	4	3	4	1	4	5	6	4	1	6	6	4	1	2	2	4	5	2	4	1	ok	4	2	2	7	7	3	1	9	8	1
0	401	29-Oct-17	1	4	5	5	2	5	1	5	1	1	4	5	5	1	1	5	6	3	6	1	5	6	5	6	2	6	5	5	1	1	5	6	3	5	5	4	ok	4	2	2	7	7	3	1	9	8	1
0	402	29-Oct-17	1	4	1	1	2	3	1	1	4	1	5	3	2	3	3	5	3	1	5	1	5	6	4	4	3	6	4	4	3	2	5	6	4	2	6	1	ok	4	2	2	7	7	3	1	9	8	1
0	403	29-Oct-17	1	4	8	8	3	6	2	2	2	2	3	6	3	1	2	6	6	2	6	1	6	5	3	3	1	6	6	4	3	3	2	6	6	4	4	1	ok	4	2	2	7	7	3	1	9	8	1
0	404	29-Oct-17	1	4	3	3	4	4	2	5	4	2	4	4	4	2	3	4	5	3	5	2	4	6	5	5	3	4	6	5	5	2	3	6	3	3	5	4	ok	4	2	2	7	7	3	1	9	8	1
0	405	29-Oct-17	1	4	7	7	3	4	4	2	2	1	4	3	4	2	2	4	3	3	4	1	4	4	4	3	1	5	6	2	2	4	1	5	5	2	5	1	ok	4	2	2	7	7	3	1	9	8	1
0	406	29-Oct-17	1	4	6	6	2	2	1	1	1	1	1	3	1	2	1	2	4	1	3	1	1	6	4	1	1	6	1	1	1	1	1	6	6	1	6	1	ok	4	2	2	7	7	3	1	9	8	1
0	407	29-Oct-17	1	4	2	2	3	2	1	2	3	1	4	2	2	2	3	3	4	2	4	1	6	6	4	4	4	6	5	4	2	2	1	6	5	2	5	3	ok	4	2	2	7	7	3	1	9	8	1
0	408	29-Oct-17	1	4	4	4	2	2	1	3	2	1	2	3	2	1	1	1	3	1	3	1	4	5	4	2	1	5	2	1	3	1	1	4	2	2	4	1	ok	4	2	2	7	7	3	1	9	8	1
0	409	29-Oct-17	1	4	5	5	4	4	3	3	3	1	4	4	5	6	4	4	5	4	5	2	5	5	4	6	3	6	6	4	3	5	4	6	3	3	6	2	ok	4	2	2	7	7	3	1	9	8	1
0	410	29-Oct-17	1	4	8	8	4	4	5	4	5	2	4	4	5	5	5	4	5	5	4	4	5	5	5	5	5	6	5	5	4	5	5	6	3	5	5	5	ok	4	2	2	7	7	3	1	9	8	1
0	411	29-Oct-17	1	4	1	1	1	1	1	1	1	1	1	1	1	1	1	1	3	1	1	1	1	4	1	4	1	6	1	1	1	4	2	6	6	1	1	1	ok	4	2	2	7	7	3	1	9	8	1
0	412	29-Oct-17	1	4	8	8	5	4	1	5	2	1	3	4	4	6	2	3	6	2	6	1	6	6	5	6	1	6	6	4	1	1	5	6	6	1	6	5	ok	4	2	2	7	7	3	1	9	8	1
0	413	29-Oct-17	1	4	6	6	5	5	5	5	6	1	5	5	5	6	5	5	5	5	4	1	5	5	6	5	5	6	6	5	5	2	5	5	4	4	6	4	ok	4	2	2	7	7	3	1	9	8	1
0	414	29-Oct-17	1	4	7	7	5	4	4	4	5	1	6	4	5	4	3	5	4	3	6	1	4	6	3	5	3	6	4	3	3	3	3	6	5	5	5	4	ok	4	2	2	7	7	3	1	9	8	1
0	415	29-Oct-17	1	4	4	4	5	5	5	5	4	1	4	5	4	3	4	5	5	3	5	4	5	5	4	5	6	6	6	6	5	5	6	6	4	6	6	6	ok	4	2	2	7	7	3	1	9	8	1
0	416	30-Oct-17	1	4	1	1	4	4	4	3	4	1	3	4	4	4	5	3	4	3	3	4	4	5	6	5	4	6	5	5	4	5	6	5	4	5	5	5	ok	4	2	2	7	7	3	1	9	8	1
0	417	30-Oct-17	1	4	8	8	3	2	2	4	2	2	5	4	2	4	4	5	5	4	4	3	6	6	3	2	5	6	6	2	4	1	2	6	6	1	1	1	ok	4	2	2	7	7	3	1	9	8	1
0	418	30-Oct-17	1	4	7	7	1	1	1	1	1	1	1	1	1	1	1	1	1	1	1	1	1	1	6	4	1	6	1	1	1	6	1	6	1	1	6	1	ok	4	2	2	7	7	3	1	9	8	1
0	419	30-Oct-17	1	4	1	1	3	4	1	2	1	1	2	3	2	2	3	3	3	2	3	1	2	6	2	4	2	6	4	3	1	1	2	6	6	2	2	2	ok	4	2	2	7	7	3	1	9	8	1
0	420	30-Oct-17	1	4	1	1	4	1	1	1	1	1	3	4	1	1	1	4	5	1	5	1	4	5	2	1	1	6	5	1	1	2	1	6	2	1	1	1	ok	4	2	2	7	7	3	1	9	8	1
0	421	30-Oct-17	1	4	6	6	5	5	1	1	1	1	4	5	1	1	1	5	6	1	1	1	5	5	5	2	1	6	2	5	1	1	2	5	5	2	3	1	ok	4	2	2	7	7	3	1	9	8	1
0	422	30-Oct-17	1	4	5	5	2	4	2	1	3	1	3	4	4	4	4	5	5	2	3	1	3	4	3	3	1	5	3	3	3	1	2	3	5	1	5	1	ok	4	2	2	7	7	4	1	9	8	1
0	423	30-Oct-17	1	4	2	2	2	2	2	2	2	2	3	2	2	3	2	2	2	2	2	1	3	4	5	4	4	5	4	3	3	4	4	3	2	3	4	3	ok	4	2	2	7	7	3	1	9	8	1
4	424	30-Oct-17	1	4	5	5	3	6	2	4	4	1	3	4	5	3	3	4	6	5	5	2	4	6	5	4	2	6	2	4	5	6	2	6	5	3	6	5	ok	4	2	2	7	7	3	1	9	8	1
0	425	30-Oct-17	1	4	5	5	6	6	6	6	6	1	6	6	6	6	6	6	6	6	6	1	6	6	6	6	6	6	6	6	6	6	6	6	6	6	6	6	ok	4	2	2	7	7	3	1	9	8	1
2	426	30-Oct-17	1	4	1	1	2	3	3	4	3	2	4	4	4	4	2	5	3	4	3	2	4	4	4	3	3	3	4	4	4	2	3	3	4	4	5	4	ok	4	2	2	7	7	3	1	9	8	1
2	427	30-Oct-17	1	4	8	8	6	4	1	4	3	1	4	5	2	4	5	3	6	5	5	1	3	6	6	4	4	5	1	2	4	2	3	6	5	3	5	3	ok	4	2	2	7	7	3	1	9	8	1
0	428	4-Nov-17	1	4	7	7	4	5	2	2	1	1	5	3	4	1	3	3	4	4	4	1	4	6	6	1	1	6	1	4	3	1	4	6	5	2	6	4	ok	4	2	2	7	7	3	1	9	8	1
3	429	4-Nov-17	1	4	6	6	4	4	3	4	3	1	4	5	5	3	3	6	6	3	6	1	4	6	5	5	2	6	4	5	1	6	3	6	3	2	6	1	ok	4	2	2	7	7	3	1	9	8	1
0	430	4-Nov-17	1	4	6	6	5	5	2	2	1	1	5	4	2	2	2	5	6	2	4	1	4	5	1	2	2	6	3	3	3	2	1	3	5	2	4	1	ok	4	2	2	7	7	3	1	9	8	1
0	431	4-Nov-17	1	4	1	1	5	6	1	1	1	1	6	1	1	1	1	1	6	1	1	1	5	6	2	1	1	6	4	5	1	1	1	6	6	1	4	1	ok	4	2	2	7	7	3	1	9	8	1
0	432	4-Nov-17	1	4	7	7	6	5	1	4	3	1	4	5	2	3	2	4	6	2	4	1	3	6	2	2	4	6	2	4	1	1	2	6	6	1	2	2	ok	4	2	2	7	7	3	1	9	8	1
0	433	4-Nov-17	1	4	1	1	3	4	2	1	2	1	3	3	4	1	3	3	5	1	4	1	4	6	2	1	3	6	6	2	3	1	3	3	5	1	1	1	ok	4	2	2	7	7	3	1	9	8	1
0	434	4-Nov-17	1	4	6	6	6	5	2	4	5	1	6	5	3	2	4	5	6	2	5	1	6	6	4	3	6	6	3	6	1	3	3	6	2	1	1	2	ok	4	2	2	7	7	3	1	9	8	1
0	435	4-Nov-17	1	4	7	7	6	6	1	3	3	1	4	6	2	2	2	6	6	1	6	1	4	5	2	3	3	6	2	2	3	1	2	5	5	3	4	2	ok	4	2	2	7	7	3	1	9	8	1
0	436	4-Nov-17	1	4	3	3	1	5	2	2	3	1	5	2	3	4	3	3	3	2	4	1	4	4	4	4	1	6	3	4	1	2	2	6	3	1	4	2	ok	4	2	2	7	7	3	1	9	8	1
0	437	4-Nov-17	1	4	6	6	3	3	2	1	3	1	2	2	2	2	3	3	3	2	3	3	4	3	2	1	2	5	5	3	3	4	3	6	4	2	4	4	ok	4	2	2	7	7	3	1	9	8	1
0	438	4-Nov-17	1	4	2	2	5	5	3	4	5	1	5	4	4	2	4	5	5	3	4	1	5	6	4	4	5	6	5	4	3	3	3	6	3	3	5	1	ok	4	2	2	7	7	3	1	9	8	1
0	439	4-Nov-17	1	4	6	6	1	2	1	2	4	1	2	1	1	2	4	4	3	1	1	1	3	4	2	2	1	5	1	1	1	1	2	4	3	1	6	1	ok	4	2	2	7	7	3	1	9	8	1
0	440	5-Nov-17	1	4	4	4	5	6	3	4	5	3	5	5	3	4	3	5	6	4	5	2	4	6	4	5	4	6	6	3	5	4	3	6	6	2	3	3	ok	4	2	2	7	7	3	1	9	8	1
0	441	5-Nov-17	1	4	1	1	2	2	2	2	2	1	2	2	2	2	2	2	2	2	2	2	3	5	4	6	2	6	5	5	2	6	4	6	4	4	4	4	ok	4	2	2	7	7	3	1	9	8	1
0	442	5-Nov-17	1	4	2	2	1	2	1	1	5	1	1	4	3	6	5	1	5	1	5	1	4	3	3	6	4	6	6	4	3	2	5	1	4	2	5	5	ok	4	2	2	7	7	3	1	9	8	1
0	443	5-Nov-17	1	4	5	5	2	5	2	3	4	2	3	5	4	2	3	5	6	2	3	1	3	6	5	4	2	6	5	3	2	5	3	6	1	2	5	1	ok	4	2	2	7	7	3	1	9	8	1
0	444	5-Nov-17	1	4	3	3	4	4	3	3	4	1	4	4	4	2	3	5	5	4	4	2	6	6	4	4	2	6	6	4	2	4	4	5	5	3	3	3	ok	4	2	2	7	7	3	1	9	8	1
0	445	5-Nov-17	1	4	7	7	6	6	1	1	1	1	3	6	1	1	1	6	6	1	5	1	6	6	1	1	1	6	5	6	1	1	1	6	6	1	1	1	ok	4	2	2	7	7	3	1	9	8	1
0	446	5-Nov-17	1	4	3	3	4	6	2	4	3	1	4	4	1	2	1	4	6	1	5	1	5	6	4	5	4	6	6	2	3	2	2	1	1	2	6	2	ok	4	2	2	7	7	3	1	9	8	1
0	447	26-Oct-17	1	4	8	8	3	4	1	3	3	1	4	4	4	1	4	5	4	2	3	1	4	5	4	4	4	6	5	3	4	4	3	5	2	2	5	2	ok	4	2	2	7	7	3	1	9	8	1
2	448	26-Oct-17	1	4	5	5	3	5	4	5	4	3	2	5	4	4	5	3	3	4	4	4	5	4	4	6	4	5	5	5	3	1	6	6	4	2	3	4	ok	4	2	2	7	7	3	1	9	8	1
0	449	28-Oct-17	1	4	6	6	5	4	2	5	5	1	3	6	6	4	3	5	5	3	4	1	5	6	5	6	1	6	5	4	2	1	2	6	2	2	6	2	ok	4	2	2	7	7	3	1	9	8	1
0	450	27-Oct-17	1	4	4	4	3	3	2	3	3	1	3	3	3	2	3	3	3	2	3	1	4	4	3	5	3	6	4	4	4	4	3	6	4	3	4	3	ok	4	2	2	7	7	3	1	9	8	1
0	451	30-Oct-17	1	4	2	2	5	4	4	4	4	1	5	5	5	4	4	5	5	5	5	3	6	6	5	5	4	6	5	5	4	4	5	5	5	5	6	5	ok	4	2	2	7	7	3	1	9	8	1
[truncated: 259 more columns]
